# Supplementary material for: The role of S-nitrosylation of PFKM in regulation of glycolysis in ovarian cancer cells
Source: Cell Death Dis. 2021 Apr 15;12(4):408. doi: 10.1038/s41419-021-03681-0 (PMC8050300; doi:10.1038/s41419-021-03681-0)
Supplement: Supplementary file 7 — SNO-peptide [file 41419_2021_3681_MOESM7_ESM.xlsx]

## Sheet: Sheet1
Checked	Confidence	Annotated Sequence	Modifications	# Protein Groups	# Proteins	Master Protein Accessions	# Missed Cleavages	Theo. MH+ [Da]	Confidence Sequest HT	Percolator PEP Sequest HT
FALSE	High	GFEVIYMSEPIDEYCVQQLK	1xOxidation [M7]; 1xbiotin:sigma-B1267-2 [C15]	0	1		0	2858.31	HCD (High Energy Collision Dissociation)	0.1005
FALSE	High	HYIMQVVCEATQCPDTR	1xCarbamidomethyl [C13]; 1xbiotin:sigma-B1267-2 [C8]	0	1		0	2502.1	HCD (High Energy Collision Dissociation)	0.1307
FALSE	High	ANSILFCGR	1xbiotin:sigma-B1267-2 [C7]	0	1		0	1431.69	HCD (High Energy Collision Dissociation)	0.1527
FALSE	High	RYGGEFVKAGTIIIR		1	1	A0Q5Q3	2	1679.96	HCD (High Energy Collision Dissociation)	0.1641
FALSE	High	KPLVLCGDLNVAHEEIDLR	1xbiotin:sigma-B1267-2 [C6]	1	4	A1YES6	0	2585.32	HCD (High Energy Collision Dissociation)	1.917e-05
FALSE	High	FENAFLSHVVSQHQALLGTIR		1	1	A5A6H5	0	2367.26	HCD (High Energy Collision Dissociation)	1.826e-09
FALSE	High	ITKFENAFLSHVVSQHQALLGTIR		1	1	A5A6H5	1	2709.48	HCD (High Energy Collision Dissociation)	5.227e-06
FALSE	High	LYCIYVAIGQKR	1xMMTS [C3]	1	2	A5A6H5	1	1472.78	HCD (High Energy Collision Dissociation)	0.1709
FALSE	High	ANWYFLLAR		1	2	A5A6I0	0	1153.62	HCD (High Energy Collision Dissociation)	0.003818
FALSE	High	ACANPAAGSVILLENLRFHVEEEGKGK	1xCarbamidomethyl [C2]	1	1	A5A6K4	2	2909.49	HCD (High Energy Collision Dissociation)	0.03991
FALSE	High	ACANPAAGSVILLENLR	1xbiotin:sigma-B1267-2 [C2]	1	1	A5A6K4	0	2163.1	HCD (High Energy Collision Dissociation)	1.63e-07
FALSE	High	HGLEVIYMIEPIDEYCVQQLK	1xbiotin:sigma-B1267-2 [C16]	1	4	A5A6K9	0	2971.44	HCD (High Energy Collision Dissociation)	2.456e-09
FALSE	High	TLTIVDTGIGMTKADLINNLGTIAK		2	7	A5A6K9; P08238	1	2573.42	HCD (High Energy Collision Dissociation)	1.019e-05
FALSE	High	FENLCK	1xbiotin:sigma-B1267-2 [C5]	2	10	A5A6K9; P08238	0	1204.55	HCD (High Energy Collision Dissociation)	0.05123
FALSE	High	MYGISLCQAILDETK	1xbiotin:sigma-B1267-2 [C7]	1	2	A5A6M2	0	2136.02	HCD (High Energy Collision Dissociation)	0.0008328
FALSE	High	IWNVHSVLNVLHSLVDK		1	2	A5A6M4	0	1973.1	HCD (High Energy Collision Dissociation)	8.556e-07
FALSE	High	TATFAISILQQIELDLKATQALVLAPTR		1	2	A5A6N4	1	3025.73	HCD (High Energy Collision Dissociation)	0.01658
FALSE	High	VVMALGDYMGASCHACIGGTNVR	1xOxidation [M3]; 1xCarbamidomethyl [C16]; 1xbiotin:sigma-B1267-2 [C13]	1	2	A5A6N4	0	2849.27	HCD (High Energy Collision Dissociation)	0.001736
FALSE	High	VVMALGDYMGASCHACIGGTNVR	1xCarbamidomethyl [C]; 1xbiotin:sigma-B1267-2 [C]	1	2	A5A6N4	0	2833.27	HCD (High Energy Collision Dissociation)	4.52e-05
FALSE	High	ITVVGVGQVGMACAISILGK	1xCarbamidomethyl [C13]	1	2	A5A6N7	0	1973.09	HCD (High Energy Collision Dissociation)	2.353e-05
FALSE	High	ITVVGVGQVGMACAISILGK	1xOxidation [M11]; 1xCarbamidomethyl [C13]	1	2	A5A6N7	0	1989.09	HCD (High Energy Collision Dissociation)	0.0001138
FALSE	High	NVNVFKFIIPQIVK		1	2	A5A6N7	1	1659	HCD (High Energy Collision Dissociation)	0.02379
FALSE	High	VIGSGCNLDSAR	1xbiotin:sigma-B1267-2 [C6]	2	7	A5A6N7; P00338	0	1642.77	HCD (High Energy Collision Dissociation)	0.0002542
FALSE	High	VLISDSLDPCCR	1xCarbamidomethyl [C]; 1xbiotin:sigma-B1267-2 [C]	1	2	A5A6P1	0	1828.84	HCD (High Energy Collision Dissociation)	0.001645
FALSE	High	NAGNCLSPAVIVGLLK	1xbiotin:sigma-B1267-2 [C5]	1	2	A5A6P1	0	2020.07	HCD (High Energy Collision Dissociation)	0.003795
FALSE	High	MGEPQPGLNAASPLGGGTR		1	1	A6NCS4	0	1809.89	HCD (High Energy Collision Dissociation)	0.2392
FALSE	High	QILNFFHHR		1	1	A6NDU8	0	1211.64	HCD (High Energy Collision Dissociation)	0.002524
FALSE	High	TMVQLGICAFR	1xOxidation [M2]; 1xbiotin:sigma-B1267-2 [C8]	1	2	B5ME19	0	1705.82	HCD (High Energy Collision Dissociation)	0.0075
FALSE	High	GCILTLVER	1xbiotin:sigma-B1267-2 [C2]	1	2	B5ME19	0	1454.75	HCD (High Energy Collision Dissociation)	0.005034
FALSE	High	TCAILCHIYHHALHSR	1xCarbamidomethyl [C2]; 1xMMTS [C6]	1	2	B5ME19	0	1977.94	HCD (High Energy Collision Dissociation)	0.03513
FALSE	High	TcAILcHIYHHALHSR	C2(Carbamidomethyl); C6(Carbamidomethyl)	1	3	B5ME19	0	1988.97	HCD (High Energy Collision Dissociation)	9.084e-05
FALSE	High	DSNNLCLHFNPR	1xbiotin:sigma-B1267-2 [C6]	1	3	C0HJR3	0	1880.85	HCD (High Energy Collision Dissociation)	0.006195
FALSE	High	FNAHGDANTIVCNSK	1xbiotin:sigma-B1267-2 [C12]	1	2	C0HJR3	0	2041.92	HCD (High Energy Collision Dissociation)	0.08894
FALSE	High	VTIAQGGVLPNIQAVLLPK		1	13	C0HKE4	0	1931.17	HCD (High Energy Collision Dissociation)	0.03519
FALSE	High	IVLTNPVCTEVGEK	1xbiotin:sigma-B1267-2 [C8]	1	7	C9WPN6	0	1952.98	HCD (High Energy Collision Dissociation)	0.04846
FALSE	High	SKNILFVITKPDVYK		1	3	E9PAV3	1	1765.03	HCD (High Energy Collision Dissociation)	0.008264
FALSE	High	NILFVITKPDVYK		1	3	E9PAV3	0	1549.9	HCD (High Energy Collision Dissociation)	7.653e-05
FALSE	High	SPASDTYIVFGEAKIEDLSQQAQLAAAEK		1	2	E9PAV3	1	3080.54	HCD (High Energy Collision Dissociation)	1.085e-05
FALSE	High	SPASDTYIVFGEAKIEDLSQQAQLAAAEK		1	3	E9PAV3	1	3080.54	HCD (High Energy Collision Dissociation)	0.003267
FALSE	High	LPMcDK	C4(biotin:sigma-B1267-2)	1	1	O00151	0	1157.52	HCD (High Energy Collision Dissociation)	0.2374
FALSE	High	AASAFFTYVSLSQEGR		1	5	O00154	0	1733.85	HCD (High Energy Collision Dissociation)	0.0946
FALSE	High	HNIIcLQNDHK	C5(biotin:sigma-B1267-2)	1	2	O00233-1	0	1785.85	HCD (High Energy Collision Dissociation)	0.1577
FALSE	High	TLKPcLLR	C5(biotin:sigma-B1267-2)	1	2	O00273-1	0	1394.76	HCD (High Energy Collision Dissociation)	0.2032
FALSE	High	LCPGGQLPFLLYGTEVHTDTNK	1xbiotin:sigma-B1267-2 [C2]	1	1	O00299	0	2854.39	HCD (High Energy Collision Dissociation)	3.551e-05
FALSE	High	LFMVLWLK		1	1	O00299	0	1049.62	HCD (High Energy Collision Dissociation)	0.04047
FALSE	High	LFMVLWLK	1xOxidation [M3]	1	1	O00299	0	1065.62	HCD (High Energy Collision Dissociation)	0.03202
FALSE	High	FLDGNELTLADCNLLPK	1xbiotin:sigma-B1267-2 [C12]	1	1	O00299	0	2327.14	HCD (High Energy Collision Dissociation)	0.008894
FALSE	High	LHIVQVVCKK	1xMMTS [C8]	1	1	O00299	1	1212.7	HCD (High Energy Collision Dissociation)	0.009208
FALSE	High	LHIVQVVCK	1xbiotin:sigma-B1267-2 [C8]	1	1	O00299	0	1489.8	HCD (High Energy Collision Dissociation)	0.002397
FALSE	High	IEEFLEAVLCPPR	1xbiotin:sigma-B1267-2 [C10]	1	1	O00299	0	1966.98	HCD (High Energy Collision Dissociation)	0.01581
FALSE	High	EEFASTCPDDEEIELAYEQVAK	1xbiotin:sigma-B1267-2 [C7]	1	1	O00299	0	2967.29	HCD (High Energy Collision Dissociation)	0.05553
FALSE	High	LHIVQVVCK	1xMMTS [C8]	1	1	O00299	0	1084.6	HCD (High Energy Collision Dissociation)	0.06532
FALSE	High	IGNCPFSQR	1xbiotin:sigma-B1267-2 [C4]	1	1	O00299	0	1472.68	HCD (High Energy Collision Dissociation)	0.1013
FALSE	High	LHIVQVVcK	C8(MMTS)	1	1	O00299	0	1084.6	HCD (High Energy Collision Dissociation)	0.01321
FALSE	High	LHIVQVVcK	C8(Carbamidomethyl)	1	1	O00299	0	1095.63	HCD (High Energy Collision Dissociation)	0.02565
FALSE	High	EEFASTcPDDEEIELAYEQVAKALK	C7(Carbamidomethyl)	1	1	O00299	1	2885.34	HCD (High Energy Collision Dissociation)	0.02768
FALSE	High	IGNcPFSQRLFMVLWLKGVTFNVTTVDTK	C4(Carbamidomethyl)	1	1	O00299	2	3371.77	HCD (High Energy Collision Dissociation)	0.2536
FALSE	High	LHIVQVVcKK	C8(MMTS)	1	1	O00299	1	1212.7	HCD (High Energy Collision Dissociation)	0.02593
FALSE	High	LHIVQVVcKK	C8(Carbamidomethyl)	1	1	O00299	1	1223.73	HCD (High Energy Collision Dissociation)	0.1064
FALSE	High	TCPLLLR	1xbiotin:sigma-B1267-2 [C2]	1	2	O00422	0	1266.67	HCD (High Energy Collision Dissociation)	0.1692
FALSE	High	VSTALSCLLGLPLR	1xbiotin:sigma-B1267-2 [C7]	1	1	O00442	0	1894.03	HCD (High Energy Collision Dissociation)	0.028
FALSE	High	LLVITVATK		1	1	O00469	0	957.634	HCD (High Energy Collision Dissociation)	0.01334
FALSE	High	GFALLNFVVK		1	1	O00469	0	1107.66	HCD (High Energy Collision Dissociation)	0.1564
FALSE	High	LLVITVATK		1	2	O00469-2	0	957.633	HCD (High Energy Collision Dissociation)	0.01344
FALSE	High	GVFMYISNRHEFGR		1	2	O00469-2	1	1712.83	HCD (High Energy Collision Dissociation)	0.09982
FALSE	High	KGWSFMHPGR		1	3	O00469-2	1	1202.59	HCD (High Energy Collision Dissociation)	0.008592
FALSE	High	VRPcVVYGGADIGQQIR	C4(Carbamidomethyl)	1	4	O00571	0	1887.99	HCD (High Energy Collision Dissociation)	0.02326
FALSE	High	LISLICR	1xbiotin:sigma-B1267-2 [C6]	1	1	O00592	0	1268.69	HCD (High Energy Collision Dissociation)	0.05714
FALSE	High	SINTEVVACSVDSQFTHLAWINTPR	1xbiotin:sigma-B1267-2 [C9]	1	2	O08807	0	3239.56	HCD (High Energy Collision Dissociation)	0.00085
FALSE	High	KKVWINTSDIILVGLR		1	3	O14602	2	1855.12	HCD (High Energy Collision Dissociation)	0.123
FALSE	High	SLKAYGELPEHAK		1	2	O14602	1	1442.76	HCD (High Energy Collision Dissociation)	0.1793
FALSE	High	KIILNAVFGFINNPKPK		1	1	O14656	1	1913.14	HCD (High Energy Collision Dissociation)	0.002165
FALSE	High	KIILNAVFGFINNPKPK		1	2	O14656	1	1913.14	HCD (High Energy Collision Dissociation)	5.84e-06
FALSE	High	IILNAVFGFINNPKPK		1	2	O14656	0	1785.04	HCD (High Energy Collision Dissociation)	0.001025
FALSE	High	LFGGNFAHQASVAR		1	2	O14773	0	1474.75	HCD (High Energy Collision Dissociation)	0.01833
FALSE	High	AKPVATAPIPGTPWCVVWTGDER	1xbiotin:sigma-B1267-2 [C15]	1	1	O14776	0	2902.44	HCD (High Energy Collision Dissociation)	0.001201
FALSE	High	YLVLDCVPEER	1xbiotin:sigma-B1267-2 [C6]	1	1	O14776	0	1786.85	HCD (High Energy Collision Dissociation)	0.02502
FALSE	High	RPFGISALIVGFDFDGTPR		1	2	O14818-1	0	2065.09	HCD (High Energy Collision Dissociation)	0.0002584
FALSE	High	LYQTDPSGTYHAWK		1	5	O14818-1	0	1666.79	HCD (High Energy Collision Dissociation)	0.01801
FALSE	High	VEYPIMYSTDPENGHIFNCIQR	1xbiotin:sigma-B1267-2 [C19]	1	1	O14880	0	3077.4	HCD (High Energy Collision Dissociation)	0.02744
FALSE	High	VEYPIMYSTDPENGHIFNCIQR	1xOxidation [M6]; 1xbiotin:sigma-B1267-2 [C19]	1	1	O14880	0	3093.39	HCD (High Energy Collision Dissociation)	0.0007998
FALSE	High	IASGLGLAWIVGR		1	1	O14880	0	1312.77	HCD (High Energy Collision Dissociation)	4.938e-05
FALSE	High	LVFHTQLAHGSPTGR		1	1	O14908-1	0	1620.86	HCD (High Energy Collision Dissociation)	0.1975
FALSE	High	GFCFITYTDEEPVKK	1xbiotin:sigma-B1267-2 [C3]	1	1	O14979	1	2228.04	HCD (High Energy Collision Dissociation)	0.003873
FALSE	High	FGEVVDcTIK	C7(biotin:sigma-B1267-2)	1	7	O14979-1	0	1561.73	HCD (High Energy Collision Dissociation)	0.002644
FALSE	High	GFGFVLFK		1	7	O14979-1	0	914.515	HCD (High Energy Collision Dissociation)	0.1147
FALSE	High	YHQIGSGKcEIK	C9(biotin:sigma-B1267-2)	1	3	O14979-1	1	1813.88	HCD (High Energy Collision Dissociation)	0.1256
FALSE	High	AIIASNIMYIVGQYPR		1	2	O14980	0	1808.97	HCD (High Energy Collision Dissociation)	1.742e-05
FALSE	High	GHLLYVALSPGQHR		1	1	O15067	0	1547.84	HCD (High Energy Collision Dissociation)	0.00512
FALSE	High	LNFSTPTSTNIVSVCR	1xbiotin:sigma-B1267-2 [C15]	1	1	O15067	0	2190.07	HCD (High Energy Collision Dissociation)	0.1082
FALSE	High	GHLLYVALSPGQHR		1	1	O15067	0	1547.84	HCD (High Energy Collision Dissociation)	0.001264
FALSE	High	RPPSGFFLFCSEFRPK	1xCarbamidomethyl [C10]	1	1	O15347	0	1971.99	HCD (High Energy Collision Dissociation)	7.309e-05
FALSE	High	MSAYAFFVQTCR	1xOxidation [M1]; 1xCarbamidomethyl [C11]	1	1	O15347	0	1496.67	HCD (High Energy Collision Dissociation)	0.0007253
FALSE	High	MSAYAFFVQTCR	1xOxidation [M1]; 1xbiotin:sigma-B1267-2 [C11]	1	1	O15347	0	1890.83	HCD (High Energy Collision Dissociation)	0.002741
FALSE	High	mSAYAFFVQTcR	M1(Oxidation); C11(biotin:sigma-B1267-2)	1	1	O15347	0	1890.83	HCD (High Energy Collision Dissociation)	0.008712
FALSE	High	MSAYAFFVQTcR	C11(Carbamidomethyl)	1	1	O15347	0	1480.66	HCD (High Energy Collision Dissociation)	0.06283
FALSE	High	RPPSGFFLFcSEFRPK	C10(MMTS)	1	1	O15347	0	1960.96	HCD (High Energy Collision Dissociation)	0.0004998
FALSE	High	RPPSGFFLFcSEFRPK	C10(Carbamidomethyl)	1	1	O15347	0	1971.99	HCD (High Energy Collision Dissociation)	7.329e-08
FALSE	High	RPPSGFFLFcSEFRPK	C10(biotin:sigma-B1267-2)	1	1	O15347	0	2366.15	HCD (High Energy Collision Dissociation)	0.001282
FALSE	High	KPAFTEAScPLSR	C9(biotin:sigma-B1267-2)	1	2	O15357	0	1857.9	HCD (High Energy Collision Dissociation)	0.1373
FALSE	High	NMLQFNLQILPK		1	3	O15371	0	1458.81	HCD (High Energy Collision Dissociation)	0.01271
FALSE	High	IFHTVTTTDDPVIR		1	3	O15371	0	1614.84	HCD (High Energy Collision Dissociation)	0.272
FALSE	High	HVNIDHLHVGWYQSTYYGSFVTR		1	1	O15372	0	2779.34	HCD (High Energy Collision Dissociation)	7.848e-06
FALSE	High	IRVESLLVTAISK		1	1	O43143	1	1428.88	HCD (High Energy Collision Dissociation)	0.01788
FALSE	High	ALVTGYFMQVAHLER		1	1	O43143	0	1734.9	HCD (High Energy Collision Dissociation)	0.08653
FALSE	High	NSLKELWLVIHGR		1	1	O43169	1	1564.9	HCD (High Energy Collision Dissociation)	1.226e-06
FALSE	High	ELWLVIHGR		1	1	O43169	0	1122.64	HCD (High Energy Collision Dissociation)	0.001511
FALSE	High	ELWLVIHGR		1	1	O43169	0	1122.64	HCD (High Energy Collision Dissociation)	0.09974
FALSE	High	NSLKELWLVIHGR		1	1	O43169	1	1564.89	HCD (High Energy Collision Dissociation)	0.0006161
FALSE	High	ALVDHENVIScPHLGASTK	C11(biotin:sigma-B1267-2)	1	1	O43175	0	2442.19	HCD (High Energy Collision Dissociation)	0.0001519
FALSE	High	VLISDSLDPccR	C10(biotin:sigma-B1267-2); C11(Carbamidomethyl)	1	1	O43175	0	1828.84	HCD (High Energy Collision Dissociation)	0.003206
FALSE	High	AGTGVDNVDLEAATRK		1	1	O43175	1	1616.82	HCD (High Energy Collision Dissociation)	0.0008879
FALSE	High	SLTGVVNAQALTSAFSPHTKPWIGLAEALGTLMR		1	1	O43175	0	3537.86	HCD (High Energy Collision Dissociation)	0.05384
FALSE	High	GTIQVITQGTSLK		1	1	O43175	0	1345.77	HCD (High Energy Collision Dissociation)	0.003132
FALSE	High	AGTGVDNVDLEAATR		1	1	O43175	0	1488.73	HCD (High Energy Collision Dissociation)	0.005098
FALSE	High	SATKVTADVINAAEK		1	1	O43175	1	1517.81	HCD (High Energy Collision Dissociation)	0.008875
FALSE	High	RLNHYVLYK		1	1	O43242	1	1205.68	HCD (High Energy Collision Dissociation)	0.007813
FALSE	High	GYRRPVLLLHPLGGWTK		1	1	O43252	1	1963.14	HCD (High Energy Collision Dissociation)	0.2242
FALSE	High	FHVELHFSPGAK		1	2	O43314-1	0	1368.7	HCD (High Energy Collision Dissociation)	0.007417
FALSE	High	GFCFLEYEDHK	1xbiotin:sigma-B1267-2 [C3]	1	3	O43390	0	1838.79	HCD (High Energy Collision Dissociation)	0.0001986
FALSE	High	SAFLCGVMK	1xbiotin:sigma-B1267-2 [C5]	1	3	O43390	0	1406.66	HCD (High Energy Collision Dissociation)	0.01766
FALSE	High	SAFLCGVMK	1xOxidation [M8]; 1xbiotin:sigma-B1267-2 [C5]	1	3	O43390	0	1422.66	HCD (High Energy Collision Dissociation)	0.09953
FALSE	High	HLGVcISVANNR	C5(Carbamidomethyl)	1	4	O43390-2	0	1339.69	HCD (High Energy Collision Dissociation)	0.2273
FALSE	High	TGYTLDVTTGQR		1	7	O43390-2	0	1311.65	HCD (High Energy Collision Dissociation)	0.09335
FALSE	High	TSAALSTVGSAISR		1	7	O43399-7	0	1320.71	HCD (High Energy Collision Dissociation)	0.0003089
FALSE	High	SWHDVQVSSAYVK		1	3	O43399-7	0	1505.74	HCD (High Energy Collision Dissociation)	0.02363
FALSE	High	ILcLFRPQSGR	C3(Carbamidomethyl)	1	2	O43598-1	0	1346.74	HCD (High Energy Collision Dissociation)	0.1842
FALSE	High	GEPGRPALYFcGSIR	C11(Carbamidomethyl)	1	2	O43598-1	0	1679.83	HCD (High Energy Collision Dissociation)	0.009921
FALSE	High	ILcLFRPQSGR	C3(MMTS)	1	2	O43598-1	0	1335.7	HCD (High Energy Collision Dissociation)	0.08748
FALSE	High	KKQLKPWcWYcNR	C8(Carbamidomethyl); C11(Carbamidomethyl)	1	4	O43670-4	2	1866.93	HCD (High Energy Collision Dissociation)	0.00423
FALSE	High	GMNFSVVVFDTAPTGHTLR		1	2	O43681	0	2049.02	HCD (High Energy Collision Dissociation)	0.002644
FALSE	High	LcQFHR	C2(biotin:sigma-B1267-2)	1	2	O43684	0	1254.59	HCD (High Energy Collision Dissociation)	0.02742
FALSE	High	ACLISLGYDVENDR	1xbiotin:sigma-B1267-2 [C2]	1	1	O43707	0	2018.93	HCD (High Energy Collision Dissociation)	0.0002739
FALSE	High	IcDQWDALGSLTHSR	C2(biotin:sigma-B1267-2)	1	3	O43707	0	2153	HCD (High Energy Collision Dissociation)	0.01886
FALSE	High	LMLLLEVISGERLPKPER		1	1	O43707	1	2093.21	HCD (High Energy Collision Dissociation)	0.03317
FALSE	High	GISQEQMQEFR		1	3	O43707	0	1352.63	HCD (High Energy Collision Dissociation)	0.002367
FALSE	High	VLAGDKNFITAEELRR		1	3	O43707	2	1832	HCD (High Energy Collision Dissociation)	0.0002139
FALSE	High	HRDYETATLSDIK		1	2	O43707	1	1548.76	HCD (High Energy Collision Dissociation)	0.003083
FALSE	High	HRPELIEYDK		1	1	O43707	0	1299.67	HCD (High Energy Collision Dissociation)	0.003303
FALSE	High	ASFNHFDKDHGGALGPEEFK		1	3	O43707	1	2203.02	HCD (High Energy Collision Dissociation)	0.1457
FALSE	High	AIELNPANAVYFCNR	1xbiotin:sigma-B1267-2 [C13]	1	1	O43765	0	2146.02	HCD (High Energy Collision Dissociation)	0.00295
FALSE	High	LAYAIIQFLHDQLR		1	1	O43765	0	1700.95	HCD (High Energy Collision Dissociation)	0.0004469
FALSE	High	LEDLVCDVVDR	1xbiotin:sigma-B1267-2 [C6]	1	1	O43776	0	1726.81	HCD (High Energy Collision Dissociation)	0.01322
FALSE	High	NLMFLVLR		1	1	O43776	0	1005.59	HCD (High Energy Collision Dissociation)	0.01574
FALSE	High	VKVFGWVHR		1	2	O43776	1	1127.65	HCD (High Energy Collision Dissociation)	0.0466
FALSE	High	LPHVLLLQLGTTFFK		1	1	O43809	0	1727.03	HCD (High Energy Collision Dissociation)	0.001363
FALSE	High	EQFVEFR		1	5	O43852-3	0	954.467	HCD (High Energy Collision Dissociation)	0.2513
FALSE	High	GSSNFcVK	C6(biotin:sigma-B1267-2)	1	2	O43865	0	1292.58	HCD (High Energy Collision Dissociation)	0.1016
FALSE	High	FVPPHDcK	C7(biotin:sigma-B1267-2)	1	1	O43896	0	1393.64	HCD (High Energy Collision Dissociation)	0.1934
FALSE	High	LSALGNVTTCNDYVALVHPDLDR	1xbiotin:sigma-B1267-2 [C10]	1	2	O55135	0	2937.42	HCD (High Energy Collision Dissociation)	4.214e-05
FALSE	High	QTVADQVLVGSYCVFSNQGGLVHPK	1xbiotin:sigma-B1267-2 [C13]	1	2	O55135	0	3097.52	HCD (High Energy Collision Dissociation)	0.01989
FALSE	High	NYLFNAIETMPCVK	1xOxidation [M10]; 1xbiotin:sigma-B1267-2 [C12]	1	4	O57175	0	2109.98	HCD (High Energy Collision Dissociation)	0.01808
FALSE	High	GIFLHLSNQHEFGR		1	1	O60568	0	1654.83	HCD (High Energy Collision Dissociation)	0.0145
FALSE	High	AVQALcAVYEHWVPR	C6(MMTS)	1	3	O60701	0	1787.87	HCD (High Energy Collision Dissociation)	0.002074
FALSE	High	FACNGTVIEHPEYGEVIQLQGDQR	1xbiotin:sigma-B1267-2 [C3]	1	2	O60739	0	3154.47	HCD (High Energy Collision Dissociation)	6.988e-07
FALSE	High	KLHVSVEALVcHRK	C11(Carbamidomethyl)	1	2	O60749	2	1675.94	HCD (High Energy Collision Dissociation)	0.07588
FALSE	High	LHVSVEALVcHRK	C10(Carbamidomethyl)	1	2	O60749	1	1547.85	HCD (High Energy Collision Dissociation)	0.00458
FALSE	High	GANFLTQILLRPGASDLTGSFR		1	1	O60762	0	2334.26	HCD (High Energy Collision Dissociation)	1.661e-05
FALSE	High	VTNLHLMLQLVR		1	1	O60763	0	1436.84	HCD (High Energy Collision Dissociation)	0.00697
FALSE	High	VTNLHLMLQLVR		1	2	O60763-2	0	1436.84	HCD (High Energy Collision Dissociation)	0.0001253
FALSE	High	APIICVLGHVDTGK	1xbiotin:sigma-B1267-2 [C5]	1	1	O60841	0	1873.97	HCD (High Energy Collision Dissociation)	0.0008501
FALSE	High	AIIVEFAQQGLNAALFYENKDPR		1	1	O60841	1	2607.36	HCD (High Energy Collision Dissociation)	0.05933
FALSE	High	INEKPQVIADYESGR		1	3	O60869-1	0	1718.87	HCD (High Energy Collision Dissociation)	0.008746
FALSE	High	VIEPGcVR	C6(biotin:sigma-B1267-2)	1	1	O60884	0	1323.65	HCD (High Energy Collision Dissociation)	0.1534
FALSE	High	GPVTDVAYSHDGAFLAVCDASK	1xbiotin:sigma-B1267-2 [C18]	1	1	O75083	0	2674.23	HCD (High Energy Collision Dissociation)	0.0001264
FALSE	High	VALNVSCANLLDK	1xbiotin:sigma-B1267-2 [C7]	1	1	O75131	0	1810.92	HCD (High Energy Collision Dissociation)	0.0001719
FALSE	High	RLEAAYLDLQR		1	2	O75347-2	1	1347.74	HCD (High Energy Collision Dissociation)	0.08707
FALSE	High	APSVATVGSICDLNLK	1xbiotin:sigma-B1267-2 [C11]	1	1	O75369	0	2039.03	HCD (High Energy Collision Dissociation)	0.0001121
FALSE	High	AIKHTIAVVWGGVNIPHSPYR		1	1	O75369	1	2315.28	HCD (High Energy Collision Dissociation)	0.0004009
FALSE	High	VVPCLVTPVTGR	1xbiotin:sigma-B1267-2 [C4]	1	1	O75369	0	1691.9	HCD (High Energy Collision Dissociation)	0.191
FALSE	High	LIALLEVLSQKR		2	2	O75369; Q14315	1	1382.87	HCD (High Energy Collision Dissociation)	0.0008338
FALSE	High	GAGTGGLGLTVEGPCEAK	1xbiotin:sigma-B1267-2 [C15]	2	2	O75369; Q14315	0	2067.98	HCD (High Energy Collision Dissociation)	0.05568
FALSE	High	VAVTEGcQPSR	C7(biotin:sigma-B1267-2)	1	9	O75369-8	0	1597.74	HCD (High Energy Collision Dissociation)	0.007144
FALSE	High	AWGPGLHGGIVGR		1	9	O75369-8	0	1276.69	HCD (High Energy Collision Dissociation)	0.02413
FALSE	High	YSIAITWGGHHIPK		1	9	O75369-8	0	1579.84	HCD (High Energy Collision Dissociation)	0.003024
FALSE	High	RLPNNHIGISFIPR		1	9	O75369-8	1	1633.93	HCD (High Energy Collision Dissociation)	0.07853
FALSE	High	VTVLFAGQHISK		1	9	O75369-8	0	1299.74	HCD (High Energy Collision Dissociation)	0.002734
FALSE	High	VTGLHKVTVLFAGQHISK		1	9	O75369-8	1	1935.11	HCD (High Energy Collision Dissociation)	0.1006
FALSE	High	LIALLEVLSQK		3	12	O75369-8; P21333; Q14315	0	1226.77	HCD (High Energy Collision Dissociation)	0.000533
FALSE	High	QRLLGWIQNK		3	12	O75369-8; P21333; Q14315	1	1255.73	HCD (High Energy Collision Dissociation)	0.00815
FALSE	High	LLGWIQNK		3	12	O75369-8; P21333; Q14315	0	971.567	HCD (High Energy Collision Dissociation)	0.01941
FALSE	High	GAGTGGLGLTVEGPcEAK	C15(biotin:sigma-B1267-2)	2	11	O75369-8; Q14315	0	2067.99	HCD (High Energy Collision Dissociation)	0.213
FALSE	High	LIALLEVLSQKR		2	10	O75369-8; Q14315	1	1382.87	HCD (High Energy Collision Dissociation)	0.0002205
FALSE	High	ALGVLAQLIWSR		1	1	O75390	0	1326.79	HCD (High Energy Collision Dissociation)	0.02371
FALSE	High	ALGVLAQLIWSR		1	1	O75390	0	1326.78	HCD (High Energy Collision Dissociation)	0.01049
FALSE	High	LPcVAAK	C3(biotin:sigma-B1267-2)	1	1	O75390	0	1152.59	HCD (High Energy Collision Dissociation)	0.05473
FALSE	High	ALGFPLERPK		1	1	O75390	0	1127.66	HCD (High Energy Collision Dissociation)	0.1445
FALSE	High	VPTVSRPYSFIEFDTFIQK		1	1	O75396	0	2274.18	HCD (High Energy Collision Dissociation)	4.368e-05
FALSE	High	RNLGSINTELQDVQR		1	1	O75396	1	1742.92	HCD (High Energy Collision Dissociation)	0.02209
FALSE	High	ALLSALHWLLR		1	2	O75448	0	1292.78	HCD (High Energy Collision Dissociation)	0.03117
FALSE	High	LPIFFFGTHETAFLGPK		1	3	O75475-1	0	1922.02	HCD (High Energy Collision Dissociation)	0.001311
FALSE	High	MKGYPHWPAR		2	9	O75475-1; P51858	1	1242.62	HCD (High Energy Collision Dissociation)	0.03662
FALSE	High	ATFHTPFSHLGQSPEGCSSYTFPK	1xbiotin:sigma-B1267-2 [C17]	1	1	O75521	0	3077.39	HCD (High Energy Collision Dissociation)	0.03934
FALSE	High	LHAVNAEECNVLQGR	1xbiotin:sigma-B1267-2 [C9]	1	1	O75521	0	2104.01	HCD (High Energy Collision Dissociation)	0.04684
FALSE	High	LHAVNAEEcNVLQGR	C9(Carbamidomethyl)	1	2	O75521	0	1709.84	HCD (High Energy Collision Dissociation)	0.09118
FALSE	High	ATEMLIFGKK		1	2	O75521	1	1137.63	HCD (High Energy Collision Dissociation)	0.03664
FALSE	High	LKLYALYK		1	2	O75521	1	1011.62	HCD (High Energy Collision Dissociation)	0.0112
FALSE	High	AYVVLGQFLVLK		1	1	O75531	0	1349.82	HCD (High Energy Collision Dissociation)	0.0002744
FALSE	High	AYVVLGQFLVLKK		1	1	O75531	1	1477.91	HCD (High Energy Collision Dissociation)	0.002223
FALSE	High	AYVVLGQFLVLK		1	1	O75531	0	1349.82	HCD (High Energy Collision Dissociation)	0.001142
FALSE	High	GFDKAYVVLGQFLVLKK		1	1	O75531	2	1925.12	HCD (High Energy Collision Dissociation)	0.0001634
FALSE	High	IVQQIAILMGCAILPHLR	1xCarbamidomethyl [C11]	1	1	O75533	0	2046.17	HCD (High Energy Collision Dissociation)	0.0009295
FALSE	High	AFAVVASALGIPSLLPFLK		1	1	O75533-1	0	1914.15	HCD (High Energy Collision Dissociation)	0.02809
FALSE	High	LFFHCSQYNGNLQDLK	1xbiotin:sigma-B1267-2 [C5]	1	1	O75534	0	2378.11	HCD (High Energy Collision Dissociation)	0.03289
FALSE	High	QRPGQQVATcVR	C10(biotin:sigma-B1267-2)	1	4	O75534-4	0	1793.89	HCD (High Energy Collision Dissociation)	0.01288
FALSE	High	ATAAVIFLHGLGDTGHGWAEAFAGIR		1	1	O75608	0	2638.35	HCD (High Energy Collision Dissociation)	4.384e-06
FALSE	High	YHVLVNLGK		1	2	O75643-1	0	1042.6	HCD (High Energy Collision Dissociation)	0.1148
FALSE	High	GFAFISFHR		1	1	O75821	0	1081.56	HCD (High Energy Collision Dissociation)	0.0008376
FALSE	High	GFAFISFHR		1	1	O75821	0	1081.56	HCD (High Energy Collision Dissociation)	0.01668
FALSE	High	GFAFISFHRR		1	1	O75821	1	1237.66	HCD (High Energy Collision Dissociation)	0.1167
FALSE	High	LVLVNAIYFK		1	6	O75830	0	1179.71	HCD (High Energy Collision Dissociation)	0.2125
FALSE	High	MIHILLYYK		1	1	O75832	0	1193.68	HCD (High Energy Collision Dissociation)	0.009822
FALSE	High	GNLKMIHILLYYK	1xOxidation [M5]	1	1	O75832	1	1621.91	HCD (High Energy Collision Dissociation)	0.1099
FALSE	High	mLELQNGHIVcLNSVLALSAIPGAIDycTSK	M1(Oxidation); C11(SNO); Y27(NO2); C28(SNO)	1	1	O75911	0	3392.65	HCD (High Energy Collision Dissociation)	0.08941
FALSE	High	FRQLSILVHPDK		1	1	O75937	1	1452.83	HCD (High Energy Collision Dissociation)	0.09094
FALSE	High	EcLAETER	C2(biotin:sigma-B1267-2)	1	3	O75956	0	1401.61	HCD (High Energy Collision Dissociation)	0.1309
FALSE	High	ARPVQIAVYHMLYK		1	1	O94822	0	1688.93	HCD (High Energy Collision Dissociation)	0.0009993
FALSE	High	RRPALGWLAR		1	1	O95159	1	1195.72	HCD (High Energy Collision Dissociation)	0.02067
FALSE	High	TcSNVNWAR	C2(biotin:sigma-B1267-2)	1	2	O95218-1	0	1501.67	HCD (High Energy Collision Dissociation)	0.02081
FALSE	High	SDLGPcEK	C6(biotin:sigma-B1267-2)	1	1	O95232-1	0	1299.58	HCD (High Energy Collision Dissociation)	0.1894
FALSE	High	TVIFVATGEGK		1	1	O95336	0	1121.62	HCD (High Energy Collision Dissociation)	0.01438
FALSE	High	GYKHPVLLLHPLGGWTK		1	2	O95340-2	1	1916.09	HCD (High Energy Collision Dissociation)	0.0009649
FALSE	High	YIcPHAPR	C3(biotin:sigma-B1267-2)	1	1	O95372	0	1407.66	HCD (High Energy Collision Dissociation)	0.04423
FALSE	High	LLEVIILQCK	1xCarbamidomethyl [C9]	1	4	O95373	0	1228.73	HCD (High Energy Collision Dissociation)	0.0007796
FALSE	High	ACWVLHYFCEVK	2xCarbamidomethyl [C2; C9]	1	2	O95373	0	1611.74	HCD (High Energy Collision Dissociation)	0.06484
FALSE	High	AVIHLLLCQLR	1xCarbamidomethyl [C8]	1	1	O95602	0	1335.79	HCD (High Energy Collision Dissociation)	0.0181
FALSE	High	ALQVGCLLR	1xbiotin:sigma-B1267-2 [C6]	1	1	O95782	0	1423.75	HCD (High Energy Collision Dissociation)	0.1336
FALSE	High	LVTDCVAAMNPDAVLR	1xOxidation [M9]; 1xbiotin:sigma-B1267-2 [C5]	1	1	O95861	0	2155.03	HCD (High Energy Collision Dissociation)	0.1139
FALSE	High	GFGDHIHWR		1	1	O95881	0	1124.54	HCD (High Energy Collision Dissociation)	0.1871
FALSE	High	APGQPPGAALcHGR	C11(biotin:sigma-B1267-2)	1	1	O95965	0	1782.86	HCD (High Energy Collision Dissociation)	0.1552
FALSE	High	GLSNHFQVNHTVALSTIGESNYHFGVTYVGTK		1	1	O96008	0	3477.72	HCD (High Energy Collision Dissociation)	6.625e-05
FALSE	High	YTLNNWLATVTLGQAGMHATYYHK		1	2	O96008	0	2753.35	HCD (High Energy Collision Dissociation)	1.584e-06
FALSE	High	KLPPLPLTLALGAFLNHR		1	1	O96008	1	1971.19	HCD (High Energy Collision Dissociation)	0.1794
FALSE	High	STWLILHHK		1	3	P00167-1	0	1134.64	HCD (High Energy Collision Dissociation)	0.2728
FALSE	High	NVNIFKFIIPNVVK		1	2	P00338	1	1644.98	HCD (High Energy Collision Dissociation)	9.751e-05
FALSE	High	LGVHPLSCHGWVLGEHGDSSVPVWSGMNVAGVSLK	1xbiotin:sigma-B1267-2 [C8]	1	2	P00338	0	4062.98	HCD (High Energy Collision Dissociation)	0.002686
FALSE	High	LNLVQRNVNIFKFIIPNVVK		1	2	P00338	2	2368.42	HCD (High Energy Collision Dissociation)	6.158e-05
FALSE	High	LIIVSNPVDILTYVAWK		1	4	P00338	0	1944.12	HCD (High Energy Collision Dissociation)	0.0001122
FALSE	High	LVIITAGAR		1	3	P00338	0	913.583	HCD (High Energy Collision Dissociation)	0.008781
FALSE	High	DDVFLSVPCILGQNGISDLVK	1xbiotin:sigma-B1267-2 [C9]	1	2	P00338	0	2683.35	HCD (High Energy Collision Dissociation)	0.02916
FALSE	High	IVSGKDYNVTANSKLVIITAGAR		1	2	P00338	2	2390.34	HCD (High Energy Collision Dissociation)	0.1448
FALSE	High	LGVHPLScHGWVLGEHGDSSVPVWSGMNVAGVSLK	C8(Carbamidomethyl)	1	5	P00338-3	0	3668.81	HCD (High Energy Collision Dissociation)	0.07988
FALSE	High	LLIVSNPVDILTYVAWK		1	4	P00338-3	0	1944.12	HCD (High Energy Collision Dissociation)	9.34e-05
FALSE	High	LLIVSNPVDILTYVAWKISGFPKNR		1	4	P00338-3	2	2843.62	HCD (High Energy Collision Dissociation)	1.619e-07
FALSE	High	LVIITAGAR		1	4	P00338-3	0	913.583	HCD (High Energy Collision Dissociation)	0.06516
FALSE	High	SADTLWGIQK		1	3	P00338-3	0	1118.58	HCD (High Energy Collision Dissociation)	0.005429
FALSE	High	TLHPDLGTDKDKEQWK		1	5	P00338-3	2	1910.96	HCD (High Energy Collision Dissociation)	0.0002981
FALSE	High	LVIITAGARQQEGESR		1	4	P00338-3	1	1727.93	HCD (High Energy Collision Dissociation)	0.09942
FALSE	High	IIKPcNHVLSLSFPIRR	C5(Carbamidomethyl)	1	2	P00367	1	2050.17	HCD (High Energy Collision Dissociation)	0.002169
FALSE	High	FALPSPQHILGLPVGQHIYLSAR		1	1	P00387	0	2514.4	HCD (High Energy Collision Dissociation)	0.09953
FALSE	High	FKLWYTLDR		1	3	P00387-3	1	1241.67	HCD (High Energy Collision Dissociation)	0.2055
FALSE	High	AVcVLK	C3(biotin:sigma-B1267-2)	1	1	P00441	0	1083.57	HCD (High Energy Collision Dissociation)	0.1294
FALSE	High	GLTEGLHGFHVHEFGDNTAGcTSAGPHFNPLSR	C21(biotin:sigma-B1267-2)	1	1	P00441	0	3913.79	HCD (High Energy Collision Dissociation)	0.1169
FALSE	High	LAcGVIGIAQ	C3(biotin:sigma-B1267-2)	1	1	P00441	0	1395.72	HCD (High Energy Collision Dissociation)	0.1339
FALSE	High	DGVADVSIEDSVISLSGDHcIIGR	C20(biotin:sigma-B1267-2)	1	1	P00441	0	2908.38	HCD (High Energy Collision Dissociation)	0.003423
FALSE	High	VFHLLGVDTLVVTNAAGGLNPK		1	1	P00491	0	2235.25	HCD (High Energy Collision Dissociation)	3.666e-05
FALSE	High	ISVAGVTSSNVGYLAHAIHQVTK		1	1	P00505	0	2352.27	HCD (High Energy Collision Dissociation)	0.006921
FALSE	High	TCGFDFTGAVEDISK	1xbiotin:sigma-B1267-2 [C2]	1	1	P00505	0	2040.9	HCD (High Energy Collision Dissociation)	1.129e-06
FALSE	High	EYLPIGGLAEFCK	1xbiotin:sigma-B1267-2 [C12]	1	2	P00505	0	1890.91	HCD (High Energy Collision Dissociation)	6.566e-05
FALSE	High	VGAFTMVCK	1xbiotin:sigma-B1267-2 [C8]	1	1	P00505	0	1406.66	HCD (High Energy Collision Dissociation)	0.03324
FALSE	High	NYVVTDHGScVR	C10(biotin:sigma-B1267-2)	1	4	P00533-1	0	1800.81	HCD (High Energy Collision Dissociation)	0.02034
FALSE	High	IIcAQQcSGR	C3(Carbamidomethyl); C7(biotin:sigma-B1267-2)	1	4	P00533-1	0	1586.72	HCD (High Energy Collision Dissociation)	0.001794
FALSE	High	AcANPAAGSVILLENLR	C2(Carbamidomethyl)	1	2	P00558	0	1768.94	HCD (High Energy Collision Dissociation)	1.24e-05
FALSE	High	AcANPAAGSVILLENLRFHVEEEGKGK	C2(Carbamidomethyl)	1	2	P00558	2	2909.49	HCD (High Energy Collision Dissociation)	0.0001157
FALSE	High	DcVGPEVEK	C2(biotin:sigma-B1267-2)	1	2	P00558	0	1426.63	HCD (High Energy Collision Dissociation)	0.06311
FALSE	High	VSHVSTGGGASLELLEGK		1	3	P00558	0	1740.91	HCD (High Energy Collision Dissociation)	0.01232
FALSE	High	LGDVYVNDAFGTAHR		1	3	P00558	0	1634.79	HCD (High Energy Collision Dissociation)	2.448e-07
FALSE	High	AHSSMVGVNLPQK		1	2	P00558	0	1367.71	HCD (High Energy Collision Dissociation)	0.08312
FALSE	High	TKIIFVVGGPGSGK		1	1	P00568	1	1359.8	HCD (High Energy Collision Dissociation)	0.0306
FALSE	High	TcYEGNGHFYR	C2(biotin:sigma-B1267-2)	1	2	P00749	0	1797.75	HCD (High Energy Collision Dissociation)	0.1086
FALSE	High	KFGGQHcEIDK	C7(biotin:sigma-B1267-2)	1	2	P00749	1	1712.79	HCD (High Energy Collision Dissociation)	0.1176
FALSE	High	SSGSSYPSLLQCLK	1xbiotin:sigma-B1267-2 [C12]	1	1	P00761	0	1920.92	HCD (High Energy Collision Dissociation)	0.00374
FALSE	High	APVLSDSSCK	1xbiotin:sigma-B1267-2 [C9]	1	1	P00761	0	1457.68	HCD (High Energy Collision Dissociation)	0.02982
FALSE	High	ILNEMRDQYEK		1	2	P02533	1	1438.7	HCD (High Energy Collision Dissociation)	0.1135
FALSE	High	LLEGEDAHLSSSQFSSGSQSSR		1	1	P02533	0	2309.06	HCD (High Energy Collision Dissociation)	0.02222
FALSE	High	TAAENEFVTLKK		1	4	P02538	1	1350.72	HCD (High Energy Collision Dissociation)	0.01121
FALSE	High	AIGGGLSSVGGGSSTIK		1	2	P02538	0	1447.77	HCD (High Energy Collision Dissociation)	0.001132
FALSE	High	YEELQVTAGR		1	3	P02538	0	1165.58	HCD (High Energy Collision Dissociation)	0.007537
FALSE	High	TVLcGTcGQPADK	C4(Carbamidomethyl); C7(biotin:sigma-B1267-2)	1	5	P02545	0	1800.81	HCD (High Energy Collision Dissociation)	0.03354
FALSE	High	LRITESEEVVSR		1	4	P02545	1	1417.76	HCD (High Energy Collision Dissociation)	0.01785
FALSE	High	LVEIDNGKQREFESR		1	6	P02545	2	1819.93	HCD (High Energy Collision Dissociation)	0.2569
FALSE	High	TALINSTGEEVAMR		1	5	P02545	0	1491.75	HCD (High Energy Collision Dissociation)	0.000328
FALSE	High	NSNLVGAAHEELQQSR		1	6	P02545	0	1752.86	HCD (High Energy Collision Dissociation)	0.003292
FALSE	High	ASASGSGAQVGGPISSGSSASSVTVTRSYR		1	4	P02545	1	2771.35	HCD (High Energy Collision Dissociation)	0.144
FALSE	High	SLETENAGLRLR		1	4	P02545	1	1358.74	HCD (High Energy Collision Dissociation)	0.1652
FALSE	High	LAVYIDRVR		1	4	P02545	1	1104.65	HCD (High Energy Collision Dissociation)	0.1521
FALSE	High	TALINSTGEEVAMRK		1	5	P02545	1	1619.84	HCD (High Energy Collision Dissociation)	0.04221
FALSE	High	TVLcGTcGQPADK	C4(biotin:sigma-B1267-2); C7(Carbamidomethyl)	1	5	P02545	0	1800.81	HCD (High Energy Collision Dissociation)	0.02366
FALSE	High	TLEGELHDLR		1	6	P02545	0	1182.61	HCD (High Energy Collision Dissociation)	0.002052
FALSE	High	LALDMEIHAYRK		1	6	P02545	1	1459.77	HCD (High Energy Collision Dissociation)	0.01478
FALSE	High	cDSSPDSAEDVR	C1(biotin:sigma-B1267-2)	1	1	P02765	0	1731.7	HCD (High Energy Collision Dissociation)	0.0006968
FALSE	High	VTKccTESLVNR	C4(Carbamidomethyl); C5(biotin:sigma-B1267-2)	1	3	P02768-1	1	1860.88	HCD (High Energy Collision Dissociation)	0.03199
FALSE	High	VTKccTESLVNR	C4(biotin:sigma-B1267-2); C5(Carbamidomethyl)	1	3	P02768-1	1	1860.88	HCD (High Energy Collision Dissociation)	0.03199
FALSE	High	VTKccTESLVNR	C4(biotin:sigma-B1267-2); C5(biotin:sigma-B1267-2)	1	3	P02768-1	1	2255.04	HCD (High Energy Collision Dissociation)	0.003979
FALSE	High	YIcENQDSISSK	C3(biotin:sigma-B1267-2)	1	2	P02768-1	0	1837.81	HCD (High Energy Collision Dissociation)	0.02449
FALSE	High	ccTESLVNR	C1(Carbamidomethyl); C2(biotin:sigma-B1267-2)	1	3	P02768-1	0	1532.67	HCD (High Energy Collision Dissociation)	0.08939
FALSE	High	ccTESLVNR	C1(biotin:sigma-B1267-2); C2(Carbamidomethyl)	1	3	P02768-1	0	1532.67	HCD (High Energy Collision Dissociation)	0.06163
FALSE	High	YLYEIAR		1	1	P02768-1	0	927.492	HCD (High Energy Collision Dissociation)	0.09719
FALSE	High	KVPQVSTPTLVEVSR		1	3	P02768-1	1	1639.94	HCD (High Energy Collision Dissociation)	0.001245
FALSE	High	RPCFSALTPDETYVPK	1xbiotin:sigma-B1267-2 [C3]	1	1	P02769	0	2275.09	HCD (High Energy Collision Dissociation)	0.004685
FALSE	High	ScHTGLGR	C2(biotin:sigma-B1267-2)	1	1	P02787	0	1281.58	HCD (High Energy Collision Dissociation)	0.1003
FALSE	High	ScHTAVGR	C2(biotin:sigma-B1267-2)	1	1	P02787	0	1281.58	HCD (High Energy Collision Dissociation)	0.1003
FALSE	High	YYGYTGAFR		1	2	P02788	0	1097.51	HCD (High Energy Collision Dissociation)	0.196
FALSE	High	DGFFYFFHGTR		1	2	P03956	0	1393.63	HCD (High Energy Collision Dissociation)	0.0348
FALSE	High	LGPNYLHIPVNCPYR	1xbiotin:sigma-B1267-2 [C12]	1	1	P04040	0	2207.09	HCD (High Energy Collision Dissociation)	0.01509
FALSE	High	VNPCIGGVILFHETLYQK	1xbiotin:sigma-B1267-2 [C4]	1	2	P04075	0	2482.26	HCD (High Energy Collision Dissociation)	1.78e-05
FALSE	High	YASICQQNGIVPIVEPEILPDGDHDLK	1xbiotin:sigma-B1267-2 [C5]	1	3	P04075	0	3414.67	HCD (High Energy Collision Dissociation)	0.0005444
FALSE	High	CPLLKPWALTFSYGR	1xCarbamidomethyl [C1]	1	3	P04075	0	1808.95	HCD (High Energy Collision Dissociation)	1.573e-07
FALSE	High	CPLLKPWALTFSYGR	1xbiotin:sigma-B1267-2 [C1]	1	3	P04075	0	2203.12	HCD (High Energy Collision Dissociation)	1.366e-05
FALSE	High	ALANSLACQGK	1xbiotin:sigma-B1267-2 [C8]	1	4	P04075	0	1526.75	HCD (High Energy Collision Dissociation)	0.004491
FALSE	High	ALANSLACQGKYTPSGQAGAAASESLFVSNHAY	1xCarbamidomethyl [C8]	1	2	P04075	1	3341.59	HCD (High Energy Collision Dissociation)	0.1101
FALSE	High	RALANSLAcQGK	C9(biotin:sigma-B1267-2)	1	2	P04075-2	1	1682.85	HCD (High Energy Collision Dissociation)	0.03515
FALSE	High	ALANSLAcQGKYTPSGQAGAAASESLFVSNHAY	C8(Carbamidomethyl)	1	2	P04075-2	1	3341.59	HCD (High Energy Collision Dissociation)	0.03637
FALSE	High	ALANSLAcQGK	C8(biotin:sigma-B1267-2)	1	2	P04075-2	0	1526.75	HCD (High Energy Collision Dissociation)	0.001101
FALSE	High	VNPcIGGVILFHETLYQK	C4(Carbamidomethyl)	1	2	P04075-2	0	2088.1	HCD (High Energy Collision Dissociation)	0.001862
FALSE	High	VNPcIGGVILFHETLYQK	C4(biotin:sigma-B1267-2)	1	2	P04075-2	0	2482.27	HCD (High Energy Collision Dissociation)	0.001725
FALSE	High	cPLLKPWALTFSYGR	C1(Carbamidomethyl)	1	2	P04075-2	0	1808.96	HCD (High Energy Collision Dissociation)	0.0004705
FALSE	High	IGEHTPSALAIMENANVLAR		1	2	P04075-2	0	2107.1	HCD (High Energy Collision Dissociation)	1.728e-05
FALSE	High	GILAADESTGSIAKR		1	2	P04075-2	1	1488.8	HCD (High Energy Collision Dissociation)	0.003231
FALSE	High	YTPSGQAGAAASESLFVSNHAY		1	2	P04075-2	0	2228.03	HCD (High Energy Collision Dissociation)	4.519e-05
FALSE	High	IVAPGKGILAADESTGSIAK		1	2	P04075-2	1	1898.06	HCD (High Energy Collision Dissociation)	0.04897
FALSE	High	FSHEEIAMATVTALRR		1	2	P04075-2	1	1831.95	HCD (High Energy Collision Dissociation)	0.009746
FALSE	High	GILAADESTGSIAK		1	2	P04075-2	0	1332.7	HCD (High Energy Collision Dissociation)	0.001717
FALSE	High	IVAPGKGILAADESTGSIAKR		1	2	P04075-2	2	2054.16	HCD (High Energy Collision Dissociation)	0.08182
FALSE	High	ALQASALKAWGGKK		1	2	P04075-2	2	1428.83	HCD (High Energy Collision Dissociation)	0.133
FALSE	High	ALTGHLEEVVLALLK		1	1	P04083	0	1605.96	HCD (High Energy Collision Dissociation)	1.39e-05
FALSE	High	GVDEATIIDILTKR		1	1	P04083	1	1543.86	HCD (High Energy Collision Dissociation)	0.0001569
FALSE	High	TPAQFDADELR		1	1	P04083	0	1262.6	HCD (High Energy Collision Dissociation)	0.0231
FALSE	High	AAYLQETGKPLDETLKK		1	1	P04083	1	1905.03	HCD (High Energy Collision Dissociation)	0.1836
FALSE	High	GTDVNVFNTILTTR		1	1	P04083	0	1550.82	HCD (High Energy Collision Dissociation)	0.08421
FALSE	High	GSGGGSSGGSIGGRGSSSGGVK		1	2	P04264	1	1751.83	HCD (High Energy Collision Dissociation)	0.1243
FALSE	High	SISISVAR		1	1	P04264	0	832.488	HCD (High Energy Collision Dissociation)	0.1387
FALSE	High	TNAENEFVTIKK		1	1	P04264	1	1393.73	HCD (High Energy Collision Dissociation)	0.002523
FALSE	High	TNAENEFVTIK		1	1	P04264	0	1265.64	HCD (High Energy Collision Dissociation)	0.001767
FALSE	High	YEELQITAGR		1	2	P04264	0	1179.6	HCD (High Energy Collision Dissociation)	0.00445
FALSE	High	SGYRSGGGFSSGSAGIINYQRR		1	1	P04264	2	2277.11	HCD (High Energy Collision Dissociation)	0.227
FALSE	High	SLVNLGGSKSISISVAR		1	1	P04264	1	1687.97	HCD (High Energy Collision Dissociation)	3.937e-06
FALSE	High	SGGGFSSGSAGIINYQR		1	1	P04264	0	1657.79	HCD (High Energy Collision Dissociation)	0.1251
FALSE	High	ALLYLCGGDD	1xbiotin:sigma-B1267-2 [C6]	1	4	P04272	0	1490.67	HCD (High Energy Collision Dissociation)	0.01245
FALSE	High	SLYYYIQQDTK		1	4	P04272	0	1421.69	HCD (High Energy Collision Dissociation)	0.0005315
FALSE	High	SALSGHLETVILGLLKTPAQYDASELK		1	4	P04272	1	2854.56	HCD (High Energy Collision Dissociation)	2.174e-06
FALSE	High	GDLENAFLNLVQCIQNKPLYFADR	1xbiotin:sigma-B1267-2 [C13]	1	3	P04272	0	3232.59	HCD (High Energy Collision Dissociation)	0.01027
FALSE	High	GLGTDEDSLIEIICSR	1xbiotin:sigma-B1267-2 [C14]	1	4	P04272	0	2172.03	HCD (High Energy Collision Dissociation)	5.062e-05
FALSE	High	SALSGHLETVILGLLK		1	4	P04272	0	1650.98	HCD (High Energy Collision Dissociation)	1.607e-07
FALSE	High	IKWGDAGAEYVVESTGVFTTMEKAGAHLQGGAK		1	1	P04406	2	3408.69	HCD (High Energy Collision Dissociation)	0.003963
FALSE	High	VIHDNFGIVEGLMTTVHAITATQKTVDGPSGK		1	2	P04406	1	3336.73	HCD (High Energy Collision Dissociation)	7.92e-10
FALSE	High	VIHDNFGIVEGLMTTVHAITATQKTVDGPSGK	1xOxidation [M13]	1	2	P04406	1	3352.72	HCD (High Energy Collision Dissociation)	9.729e-06
FALSE	High	LVINGNPITIFQER		1	1	P04406	0	1613.9	HCD (High Energy Collision Dissociation)	0.001151
FALSE	High	VIHDNFGIVEGLMTTVHAITATQK		1	2	P04406	0	2595.36	HCD (High Energy Collision Dissociation)	2.043e-11
FALSE	High	VIHDNFGIVEGLMTTVHAITATQK	1xOxidation [M13]	1	2	P04406	0	2611.35	HCD (High Energy Collision Dissociation)	9.306e-06
FALSE	High	LISWYDNEFGYSNR		1	1	P04406	0	1763.8	HCD (High Energy Collision Dissociation)	4.419e-05
FALSE	High	VPTANVSVVDLTCR	1xMMTS [C13]	1	2	P04406	0	1519.76	HCD (High Energy Collision Dissociation)	7.173e-05
FALSE	High	VPTANVSVVDLTCR	1xbiotin:sigma-B1267-2 [C13]	1	2	P04406	0	1924.96	HCD (High Energy Collision Dissociation)	5.288e-05
FALSE	High	VDIVAINDPFIDLNYMVYMFQYDSTHGKFHGTVK	2xOxidation [M16; M19]	1	1	P04406	1	4009.91	HCD (High Energy Collision Dissociation)	0.01915
FALSE	High	IISNASCTTNCLAPLAK	1xMMTS [C]; 1xbiotin:sigma-B1267-2 [C]	1	1	P04406	0	2217.05	HCD (High Energy Collision Dissociation)	0.0363
FALSE	High	IISNASCTTNCLAPLAK	1xCarbamidomethyl [C]; 1xbiotin:sigma-B1267-2 [C]	1	1	P04406	0	2228.09	HCD (High Energy Collision Dissociation)	8.109e-05
FALSE	High	VPTANVSVVDLTCRLEKPAKYDDIK	1xMMTS [C13]	1	1	P04406	2	2820.46	HCD (High Energy Collision Dissociation)	0.1134
FALSE	High	IISNAScTTNcLAPLAK	C7(Carbamidomethyl); C11(Carbamidomethyl)	1	2	P04406-1	0	1833.92	HCD (High Energy Collision Dissociation)	9.894e-06
FALSE	High	IISNAScTTNcLAPLAK	C7(Carbamidomethyl); C11(biotin:sigma-B1267-2)	1	2	P04406-1	0	2228.08	HCD (High Energy Collision Dissociation)	0.01079
FALSE	High	IISNAScTTNcLAPLAK	C7(biotin:sigma-B1267-2); C11(Carbamidomethyl)	1	2	P04406-1	0	2228.08	HCD (High Energy Collision Dissociation)	0.0008237
FALSE	High	VPTANVSVVDLTcR	C13(Carbamidomethyl)	1	2	P04406-1	0	1530.8	HCD (High Energy Collision Dissociation)	0.00498
FALSE	High	VPTANVSVVDLTcR	C13(biotin:sigma-B1267-2)	1	2	P04406-1	0	1924.96	HCD (High Energy Collision Dissociation)	2.682e-06
FALSE	High	LISWYDNEFGYSNR		1	2	P04406-1	0	1763.8	HCD (High Energy Collision Dissociation)	0.0004236
FALSE	High	TVDGPSGKLWR		1	2	P04406-1	1	1215.65	HCD (High Energy Collision Dissociation)	0.002161
FALSE	High	VGVNGFGRIGR		1	1	P04406-1	1	1131.64	HCD (High Energy Collision Dissociation)	0.1456
FALSE	High	VIHDNFGIVEGLMTTVHAITATQK		1	2	P04406-1	0	2595.36	HCD (High Energy Collision Dissociation)	0.02219
FALSE	High	VIHDNFGIVEGLMTTVHAITATQKTVDGPSGK		1	2	P04406-1	1	3336.72	HCD (High Energy Collision Dissociation)	5.695e-07
FALSE	High	VIHDNFGIVEGLMTTVHAITATQKTVDGPSGKLWR		1	2	P04406-1	2	3791.99	HCD (High Energy Collision Dissociation)	0.0002433
FALSE	High	VVDLMAHMASK		1	2	P04406-1	0	1201.61	HCD (High Energy Collision Dissociation)	0.01611
FALSE	High	DGRGALQNIIPASTGAAK		1	2	P04406-1	1	1739.94	HCD (High Energy Collision Dissociation)	0.0007375
FALSE	High	GALQNIIPASTGAAK		1	2	P04406-1	0	1411.79	HCD (High Energy Collision Dissociation)	0.0004531
FALSE	High	VPTANVSVVDLTcR	C13(MMTS)	1	2	P04406-1	0	1519.76	HCD (High Energy Collision Dissociation)	0.1959
FALSE	High	VGVNGFGRIGRLVTR		1	1	P04406-1	2	1600.94	HCD (High Energy Collision Dissociation)	0.1814
FALSE	High	VACITEQVLTLVNK	1xbiotin:sigma-B1267-2 [C3]	1	1	P04843	0	1982.04	HCD (High Energy Collision Dissociation)	4.083e-05
FALSE	High	ISVIVETVYTHVLHPYPTQITQSEK		1	1	P04843	0	2882.53	HCD (High Energy Collision Dissociation)	1.323e-09
FALSE	High	AcTYIR	C2(biotin:sigma-B1267-2)	1	1	P04844-1	0	1177.55	HCD (High Energy Collision Dissociation)	0.158
FALSE	High	FVLFDGIVYANCR	1xbiotin:sigma-B1267-2 [C12]	1	1	P04849	0	1967.95	HCD (High Energy Collision Dissociation)	0.03869
FALSE	High	AVVYSNTIQSIMAIVK		1	1	P04899	0	1736.96	HCD (High Energy Collision Dissociation)	4.806e-06
FALSE	High	ITNCILFFGR	1xbiotin:sigma-B1267-2 [C4]	1	1	P05120	0	1634.82	HCD (High Energy Collision Dissociation)	0.003762
FALSE	High	TGHGGPQFVADHPFLFLIMHK		1	1	P05120	0	2349.2	HCD (High Energy Collision Dissociation)	6.529e-08
FALSE	High	MVLVNAVYFK	1xOxidation [M1]	1	1	P05120	0	1199.65	HCD (High Energy Collision Dissociation)	0.0003656
FALSE	High	MVLVNAVYFK		1	1	P05120	0	1183.65	HCD (High Energy Collision Dissociation)	0.004512
FALSE	High	YYSSEPQAVDFLECAEEAR	1xbiotin:sigma-B1267-2 [C14]	1	1	P05120	0	2658.15	HCD (High Energy Collision Dissociation)	0.003684
FALSE	High	MVLVNAVYFK		1	1	P05120	0	1183.65	HCD (High Energy Collision Dissociation)	0.006772
FALSE	High	GKIPNLLPEGSVDGDTR		1	1	P05120	1	1767.92	HCD (High Energy Collision Dissociation)	0.009502
FALSE	High	KLNGLYPFRVNSAQR		1	1	P05120	2	1762.97	HCD (High Energy Collision Dissociation)	0.2238
FALSE	High	KLNGLYPFR		1	1	P05120	1	1107.63	HCD (High Energy Collision Dissociation)	0.2265
FALSE	High	VKLLLQVQHASK		1	3	P05141	1	1363.84	HCD (High Energy Collision Dissociation)	0.01299
FALSE	High	MRYVASYLLAALGGNSSPSAK	1xOxidation [M1]	1	1	P05387	1	2172.11	HCD (High Energy Collision Dissociation)	3.489e-05
FALSE	High	MRYVASYLLAALGGNSSPSAK		1	1	P05387	1	2156.12	HCD (High Energy Collision Dissociation)	1.868e-06
FALSE	High	YVASYLLAALGGNSSPSAK		1	1	P05387	0	1868.98	HCD (High Energy Collision Dissociation)	0.000112
FALSE	High	NIEDVIAQGIGK		1	1	P05387	0	1256.68	HCD (High Energy Collision Dissociation)	0.001573
FALSE	High	MRYVASYLLAALGGNSSPSAK		1	1	P05387	1	2156.12	HCD (High Energy Collision Dissociation)	7.756e-06
FALSE	High	ILDSVGIEADDDRLNK		1	1	P05387	1	1772.9	HCD (High Energy Collision Dissociation)	0.000469
FALSE	High	YVASYLLAALGGNSSPSAK		1	1	P05387	0	1868.97	HCD (High Energy Collision Dissociation)	0.0003037
FALSE	High	TSFFQALGITTK		1	3	P05388	0	1313.71	HCD (High Energy Collision Dissociation)	0.0003678
FALSE	High	NVASVCLQIGYPTVASVPHSIINGYK	1xMMTS [C6]	1	2	P05388	0	2776.42	HCD (High Energy Collision Dissociation)	0.0006561
FALSE	High	NVASVcLQIGYPTVASVPHSIINGYKR	C6(Carbamidomethyl)	1	2	P05388	1	2943.55	HCD (High Energy Collision Dissociation)	0.004331
FALSE	High	GNVGFVFTK		1	2	P05388	0	968.524	HCD (High Energy Collision Dissociation)	0.09329
FALSE	High	IcHQIEYYFGDFNLPR	C2(Carbamidomethyl)	1	1	P05455	0	2071.95	HCD (High Energy Collision Dissociation)	0.0004625
FALSE	High	GIcEcGVcK	C3(Carbamidomethyl); C5(Carbamidomethyl); C8(biotin:sigma-B1267-2)	1	5	P05556-3	0	1476.61	HCD (High Energy Collision Dissociation)	0.04536
FALSE	High	DKLPQPVQPDPVSHcK	C15(biotin:sigma-B1267-2)	1	5	P05556-3	1	2239.1	HCD (High Energy Collision Dissociation)	0.0001726
FALSE	High	GIcEcGVcK	C3(biotin:sigma-B1267-2); C5(Carbamidomethyl); C8(Carbamidomethyl)	1	5	P05556-3	0	1476.61	HCD (High Energy Collision Dissociation)	0.1546
FALSE	High	AAQDFFSTcR	C9(biotin:sigma-B1267-2)	1	1	P06132	0	1596.69	HCD (High Energy Collision Dissociation)	0.24
FALSE	High	LRDPEVVASELGYVFQAITLTR		1	1	P06132	1	2477.33	HCD (High Energy Collision Dissociation)	0.01594
FALSE	High	SYLYQILQGIVFCHSR	1xCarbamidomethyl [C13]	1	1	P06493	0	1984.01	HCD (High Energy Collision Dissociation)	0.0002735
FALSE	High	IGEGTYGVVYKGR		1	2	P06493	1	1398.74	HCD (High Energy Collision Dissociation)	0.09033
FALSE	High	WKPGSLASHVK		1	2	P06493	0	1209.68	HCD (High Energy Collision Dissociation)	0.02469
FALSE	High	IRLESEEEGVPSTAIR		1	2	P06493	1	1785.94	HCD (High Energy Collision Dissociation)	0.09153
FALSE	High	TVLIMELINNVAK		1	3	P06576	0	1457.84	HCD (High Energy Collision Dissociation)	0.0002265
FALSE	High	VALVYGQMNEPPGAR		1	1	P06576	0	1601.82	HCD (High Energy Collision Dissociation)	0.01119
FALSE	High	ELTIGSKLQDAEIAR		1	1	P06703	1	1643.89	HCD (High Energy Collision Dissociation)	0.01575
FALSE	High	FGANAILGVSLAVCKAGAVEKGVPLYR	1xCarbamidomethyl [C14]	1	3	P06733	2	2760.52	HCD (High Energy Collision Dissociation)	0.0004279
FALSE	High	FGANAILGVSLAVCK	1xMMTS [C14]	1	9	P06733	0	1508.8	HCD (High Energy Collision Dissociation)	5.554e-05
FALSE	High	FGANAILGVSLAVCK	1xCarbamidomethyl [C14]	1	9	P06733	0	1519.83	HCD (High Energy Collision Dissociation)	6.056e-05
FALSE	High	FGANAILGVSLAVCK	1xbiotin:sigma-B1267-2 [C14]	1	9	P06733	0	1914	HCD (High Energy Collision Dissociation)	6.939e-05
FALSE	High	LAMQEFMILPVGAANFR		1	1	P06733	0	1907.99	HCD (High Energy Collision Dissociation)	0.0007716
FALSE	High	SCNCLLLK	1xCarbamidomethyl [C]; 1xbiotin:sigma-B1267-2 [C]	1	4	P06733	0	1401.67	HCD (High Energy Collision Dissociation)	0.02862
FALSE	High	SKFGANAILGVSLAVCKAGAVEK	1xCarbamidomethyl [C16]	1	3	P06733	2	2290.26	HCD (High Energy Collision Dissociation)	6.152e-07
FALSE	High	SKFGANAILGVSLAVCKAGAVEK	1xMMTS [C16]	1	3	P06733	2	2279.22	HCD (High Energy Collision Dissociation)	1.591e-05
FALSE	High	VNQIGSVTESLQACK	1xbiotin:sigma-B1267-2 [C14]	1	6	P06733	0	2027.99	HCD (High Energy Collision Dissociation)	2.268e-05
FALSE	High	LAQANGWGVMVSHR		1	1	P06733	0	1525.77	HCD (High Energy Collision Dissociation)	0.09105
FALSE	High	SKFGANAILGVSLAVcKAGAVEK	C16(MMTS)	1	2	P06733-1	2	2279.23	HCD (High Energy Collision Dissociation)	0.02666
FALSE	High	FGANAILGVSLAVcKAGAVEKGVPLYR	C14(MMTS)	1	2	P06733-1	2	2749.49	HCD (High Energy Collision Dissociation)	0.0002908
FALSE	High	VNQIGSVTESLQAcK	C14(Carbamidomethyl)	1	2	P06733-1	0	1633.82	HCD (High Energy Collision Dissociation)	0.002297
FALSE	High	AVEHINKTIAPALVSK		1	1	P06733-1	1	1690.98	HCD (High Energy Collision Dissociation)	0.004132
FALSE	High	AAVPSGASTGIYEALELR		1	6	P06733-1	0	1804.94	HCD (High Energy Collision Dissociation)	0.02063
FALSE	High	HIADLAGNSEVILPVPAFNVINGGSHAGNK		1	2	P06733-1	0	3011.57	HCD (High Energy Collision Dissociation)	1.833e-07
FALSE	High	LAKYNQLLR		1	2	P06733-1	1	1118.67	HCD (High Energy Collision Dissociation)	0.03983
FALSE	High	LAKYNQLLRIEEELGSK		1	2	P06733-1	2	2004.11	HCD (High Energy Collision Dissociation)	0.0003269
FALSE	High	YISPDQLADLYK		1	2	P06733-1	0	1425.73	HCD (High Energy Collision Dissociation)	0.001588
FALSE	High	AGAVEKGVPLYR		1	2	P06733-1	1	1259.71	HCD (High Energy Collision Dissociation)	0.001399
FALSE	High	IGAEVYHNLK		1	2	P06733-1	0	1143.62	HCD (High Energy Collision Dissociation)	0.0209
FALSE	High	LAQANGWGVMVSHR		1	2	P06733-1	0	1525.77	HCD (High Energy Collision Dissociation)	3.03e-09
FALSE	High	SGKYDLDFKSPDDPSR		1	2	P06733-1	2	1826.86	HCD (High Energy Collision Dissociation)	0.03972
FALSE	High	FGANAILGVSLAVcKAGAVEK	C14(MMTS)	1	2	P06733-1	1	2064.09	HCD (High Energy Collision Dissociation)	0.0001766
FALSE	High	FGANAILGVSLAVcK	C14(MMTS)	1	7	P06733-1	0	1508.8	HCD (High Energy Collision Dissociation)	0.01203
FALSE	High	FGANAILGVSLAVcKAGAVEKGVPLYR	C14(Carbamidomethyl)	1	2	P06733-1	2	2760.52	HCD (High Energy Collision Dissociation)	2.778e-05
FALSE	High	DATNVGDEGGFAPNILENK		1	2	P06733-1	0	1960.94	HCD (High Energy Collision Dissociation)	0.02627
FALSE	High	LAMQEFMILPVGAANFR		1	2	P06733-1	0	1907.98	HCD (High Energy Collision Dissociation)	0.08622
FALSE	High	SGKYDLDFK		1	2	P06733-1	1	1072.53	HCD (High Energy Collision Dissociation)	0.1137
FALSE	High	FNHFSLTLNTNHGHILVDYSK		1	1	P06744	0	2457.23	HCD (High Energy Collision Dissociation)	1.351e-06
FALSE	High	DRFNHFSLTLNTNHGHILVDYSK		1	1	P06744	1	2728.36	HCD (High Energy Collision Dissociation)	0.005546
FALSE	High	MIPCDFLIPVQTQHPIR	1xbiotin:sigma-B1267-2 [C4]	1	2	P06744	0	2459.24	HCD (High Energy Collision Dissociation)	0.1199
FALSE	High	MIPCDFLIPVQTQHPIR	1xOxidation [M1]; 1xbiotin:sigma-B1267-2 [C4]	1	2	P06744	0	2475.23	HCD (High Energy Collision Dissociation)	0.05724
FALSE	High	AVLHVALR		1	2	P06744-2	0	878.556	HCD (High Energy Collision Dissociation)	0.1483
FALSE	High	MEDSMDMDMSPLRPQNYLFGCELK	2xOxidation [M7; M]; 1xbiotin:sigma-B1267-2 [C21]; 1xAcetyl [N-Term]	1	1	P06748	0	3375.42	HCD (High Energy Collision Dissociation)	4.075e-05
FALSE	High	MSVQPTVSLGGFEITPPVVLR		1	3	P06748	0	2227.22	HCD (High Energy Collision Dissociation)	0.2033
FALSE	High	FINYVKNcFR	C8(Carbamidomethyl)	1	2	P06748	1	1360.68	HCD (High Energy Collision Dissociation)	0.002536
FALSE	High	ADKDYHFKVDNDENEHQLSLR		1	3	P06748	2	2573.21	HCD (High Energy Collision Dissociation)	0.006419
FALSE	High	KIQVLQQQADDAEER		1	5	P06753-2	1	1770.9	HCD (High Energy Collision Dissociation)	0.04457
FALSE	High	IQVLQQQADDAEERAER		1	5	P06753-2	1	1998.98	HCD (High Energy Collision Dissociation)	0.03354
FALSE	High	KLVIIEGDLER		1	7	P06753-2	1	1284.75	HCD (High Energy Collision Dissociation)	0.01079
FALSE	High	KLVIIEGDLERTEER		1	7	P06753-2	2	1799.99	HCD (High Energy Collision Dissociation)	0.01578
FALSE	High	EEHLcTQR	C5(biotin:sigma-B1267-2)	1	3	P06753-2	0	1466.65	HCD (High Energy Collision Dissociation)	0.1304
FALSE	High	cLSAAEEK	C1(biotin:sigma-B1267-2)	1	3	P06753-2	0	1301.59	HCD (High Energy Collision Dissociation)	0.2168
FALSE	High	IQVLQQQADDAEER		1	5	P06753-2	0	1642.8	HCD (High Energy Collision Dissociation)	0.000367
FALSE	High	EQAEAEVASLNRR		1	5	P06753-2	1	1472.74	HCD (High Energy Collision Dissociation)	0.1217
FALSE	High	TIDDLEDKLK		1	3	P06753-2	1	1189.63	HCD (High Energy Collision Dissociation)	0.008997
FALSE	High	IQLVEEELDRAQER		2	21	P06753-2; P07951-1	1	1727.89	HCD (High Energy Collision Dissociation)	0.1266
FALSE	High	IVVVTAGVR		1	1	P07195	0	913.582	HCD (High Energy Collision Dissociation)	0.009076
FALSE	High	IVVVTAGVRQQEGESR		1	1	P07195	1	1727.94	HCD (High Energy Collision Dissociation)	0.007347
FALSE	High	LIAPVAEEEATVPNNK		1	1	P07195	0	1694.9	HCD (High Energy Collision Dissociation)	0.008951
FALSE	High	VIGSGcNLDSAR	C6(biotin:sigma-B1267-2)	2	8	P07195; P00338-3	0	1642.78	HCD (High Energy Collision Dissociation)	0.003119
FALSE	High	TAAESFKGKILFIFIDSDHTDNQR		1	1	P07237	2	2753.39	HCD (High Energy Collision Dissociation)	0.009482
FALSE	High	ILFIFIDSDHTDNQR		1	1	P07237	0	1833.91	HCD (High Energy Collision Dissociation)	5.7e-05
FALSE	High	IFGGEIKTHILLFLPK		1	1	P07237	1	1826.09	HCD (High Energy Collision Dissociation)	1.772e-05
FALSE	High	THILLFLPK		1	1	P07237	0	1081.68	HCD (High Energy Collision Dissociation)	0.0354
FALSE	High	ITEFcHR	C5(biotin:sigma-B1267-2)	1	1	P07237	0	1356.62	HCD (High Energy Collision Dissociation)	0.1701
FALSE	High	ILFIFIDSDHTDNQR		1	1	P07237	0	1833.91	HCD (High Energy Collision Dissociation)	0.0002422
FALSE	High	THILLFLPK		1	1	P07237	0	1081.68	HCD (High Energy Collision Dissociation)	0.01912
FALSE	High	LITLEEEMTK		1	1	P07237	0	1206.62	HCD (High Energy Collision Dissociation)	0.005271
FALSE	High	NFEDVAFDEKK		1	1	P07237	1	1341.63	HCD (High Energy Collision Dissociation)	0.005922
FALSE	High	QLAPIWDK		1	1	P07237	0	970.535	HCD (High Energy Collision Dissociation)	0.01753
FALSE	High	GDLENAFLNLVQcIQNKPLYFADR	C13(Carbamidomethyl)	1	2	P07355-2	0	2838.41	HCD (High Energy Collision Dissociation)	0.01927
FALSE	High	SNAQRQDIAFAYQR		1	2	P07355-2	1	1667.83	HCD (High Energy Collision Dissociation)	0.002155
FALSE	High	SALSGHLETVILGLLK		1	3	P07355-2	0	1650.98	HCD (High Energy Collision Dissociation)	0.05943
FALSE	High	GVDEVTIVNILTNR		1	2	P07355-2	0	1542.85	HCD (High Energy Collision Dissociation)	0.006959
FALSE	High	QDIAFAYQR		1	2	P07355-2	0	1111.55	HCD (High Energy Collision Dissociation)	0.02243
FALSE	High	LTTPTYGDLNHLVSATMSGVTTCLR	1xbiotin:sigma-B1267-2 [C23]	1	5	P07437	0	3102.51	HCD (High Energy Collision Dissociation)	2.1e-05
FALSE	High	LTTPTYGDLNHLVSATMSGVTTCLR	1xOxidation [M17]; 1xbiotin:sigma-B1267-2 [C23]	1	5	P07437	0	3118.5	HCD (High Energy Collision Dissociation)	2.543e-08
FALSE	High	LHFFMPGFAPLTSR	1xOxidation [M5]	1	8	P07437	0	1636.83	HCD (High Energy Collision Dissociation)	1.257e-06
FALSE	High	LHFFMPGFAPLTSR		1	8	P07437	0	1620.84	HCD (High Energy Collision Dissociation)	3.588e-06
FALSE	High	MAVTFIGNSTAIQELFKR		1	1	P07437	1	2026.08	HCD (High Energy Collision Dissociation)	0.005228
FALSE	High	NSSYFVEWIPNNVK		1	8	P07437	0	1696.83	HCD (High Energy Collision Dissociation)	0.002607
FALSE	High	NMMAACDPR	1xbiotin:sigma-B1267-2 [C6]	1	10	P07437	0	1459.59	HCD (High Energy Collision Dissociation)	0.003595
FALSE	High	NMMAACDPR	1xOxidation [M]; 1xbiotin:sigma-B1267-2 [C6]	1	10	P07437	0	1475.59	HCD (High Energy Collision Dissociation)	0.03916
FALSE	High	EIVHIQAGQCGNQIGAK	1xbiotin:sigma-B1267-2 [C10]	1	8	P07437	0	2217.09	HCD (High Energy Collision Dissociation)	0.0007552
FALSE	High	MAVTFIGNSTAIQELFK	1xOxidation [M1]	1	1	P07437	0	1885.97	HCD (High Energy Collision Dissociation)	1.226e-05
FALSE	High	MAVTFIGNSTAIQELFK		1	1	P07437	0	1869.98	HCD (High Energy Collision Dissociation)	3.204e-07
FALSE	High	YLTVAAVFR		1	3	P07437	0	1039.59	HCD (High Energy Collision Dissociation)	0.003911
FALSE	High	TAVCDIPPR	1xbiotin:sigma-B1267-2 [C4]	1	7	P07437	0	1422.69	HCD (High Energy Collision Dissociation)	0.1001
FALSE	High	FWEVISDEHGIDPTGTYHGDSDLQLDR		1	1	P07437	0	3102.42	HCD (High Energy Collision Dissociation)	0.226
FALSE	High	MAVTFIGNSTAIQELFK		1	1	P07437	0	1869.99	HCD (High Energy Collision Dissociation)	9.168e-05
FALSE	High	ISVYYNEATGGK		1	1	P07437	0	1301.64	HCD (High Energy Collision Dissociation)	0.08988
FALSE	High	MAVTFIGNSTAIQELFKR		1	1	P07437	1	2026.08	HCD (High Energy Collision Dissociation)	0.0002685
FALSE	High	ISVYYNEATGGKYVPR		1	1	P07437	1	1816.92	HCD (High Energy Collision Dissociation)	2.128e-06
FALSE	High	MREIVHIQAGQcGNQIGAK	C12(Carbamidomethyl)	1	4	P07437	1	2110.06	HCD (High Energy Collision Dissociation)	0.2373
FALSE	High	EIVHIQAGQcGNQIGAK	C10(biotin:sigma-B1267-2)	1	4	P07437	0	2217.1	HCD (High Energy Collision Dissociation)	4.458e-06
FALSE	High	AILVDLEPGTMDSVR		1	4	P07437	0	1615.84	HCD (High Energy Collision Dissociation)	0.0005568
FALSE	High	TAVcDIPPR	C4(biotin:sigma-B1267-2)	2	7	P07437; P68371	0	1422.69	HCD (High Energy Collision Dissociation)	0.004864
FALSE	High	SGPFGQIFRPDNFVFGQSGAGNNWAK		2	5	P07437; P68371	0	2798.34	HCD (High Energy Collision Dissociation)	0.04745
FALSE	High	YLTVAAVFR		2	3	P07437; P68371	0	1039.59	HCD (High Energy Collision Dissociation)	0.005756
FALSE	High	HGRYLTVAAVFR		2	3	P07437; P68371	1	1389.78	HCD (High Energy Collision Dissociation)	0.0131
FALSE	High	HGRYLTVAAVFRGR		2	3	P07437; P68371	2	1602.9	HCD (High Energy Collision Dissociation)	0.006393
FALSE	High	EVDEQMLNVQNK		2	4	P07437; P68371	0	1446.69	HCD (High Energy Collision Dissociation)	0.002391
FALSE	High	GHYTEGAELVDSVLDVVR		2	6	P07437; P68371	0	1958.98	HCD (High Energy Collision Dissociation)	0.0001381
FALSE	High	RYHGYIFGFYK		1	1	P07686	1	1450.73	HCD (High Energy Collision Dissociation)	7.295e-05
FALSE	High	TFVNITPAEVGVLVGK		1	1	P07737	0	1643.94	HCD (High Energy Collision Dissociation)	0.001629
FALSE	High	CYEMASHLR	1xbiotin:sigma-B1267-2 [C1]	1	2	P07737	0	1560.68	HCD (High Energy Collision Dissociation)	0.03638
FALSE	High	TLVLLMGK		1	2	P07737	0	874.543	HCD (High Energy Collision Dissociation)	0.06141
FALSE	High	TFVNITPAEVGVLVGKDR		1	1	P07737	1	1915.06	HCD (High Energy Collision Dissociation)	0.08644
FALSE	High	cYEMASHLR	C1(biotin:sigma-B1267-2)	1	1	P07737	0	1560.67	HCD (High Energy Collision Dissociation)	0.03026
FALSE	High	TFVNITPAEVGVLVGKDR		1	1	P07737	1	1915.07	HCD (High Energy Collision Dissociation)	0.0008963
FALSE	High	STGGAPTFNVTVTKTDKTLVLLMGK		1	1	P07737	2	2579.41	HCD (High Energy Collision Dissociation)	0.09555
FALSE	High	TFVNITPAEVGVLVGKDRSSFYVNGLTLGGQK		1	1	P07737	2	3366.79	HCD (High Energy Collision Dissociation)	0.01243
FALSE	High	DSPSVWAAVPGK		1	1	P07737	0	1213.62	HCD (High Energy Collision Dissociation)	0.0001874
FALSE	High	TLVLLMGK		1	1	P07737	0	874.543	HCD (High Energy Collision Dissociation)	0.05164
FALSE	High	TFVNITPAEVGVLVGK		1	1	P07737	0	1643.94	HCD (High Energy Collision Dissociation)	0.007449
FALSE	High	KcYEMASHLR	C2(biotin:sigma-B1267-2)	1	1	P07737	1	1688.77	HCD (High Energy Collision Dissociation)	0.08343
FALSE	High	INEAVECLLSLK	1xbiotin:sigma-B1267-2 [C7]	1	1	P07814	0	1782.91	HCD (High Energy Collision Dissociation)	0.0006531
FALSE	High	SLCIPFKPLCELQPGAK	1xCarbamidomethyl [C3]; 1xbiotin:sigma-B1267-2 [C10]	1	1	P07814	0	2352.19	HCD (High Energy Collision Dissociation)	0.003242
FALSE	High	EAPCVLIYIPDGHTK	1xbiotin:sigma-B1267-2 [C4]	1	1	P07814	0	2107.04	HCD (High Energy Collision Dissociation)	0.000235
FALSE	High	GQDHCGIESEVVAGIPR	1xbiotin:sigma-B1267-2 [C5]	1	1	P07858	0	2218.04	HCD (High Energy Collision Dissociation)	0.07036
FALSE	High	EQWPQcPTIK	C6(biotin:sigma-B1267-2)	1	1	P07858	0	1680.79	HCD (High Energy Collision Dissociation)	0.04145
FALSE	High	GQDHcGIESEVVAGIPR	C5(biotin:sigma-B1267-2)	1	1	P07858	0	2218.04	HCD (High Energy Collision Dissociation)	0.00414
FALSE	High	IcEPGYSPTYKQDK	C2(biotin:sigma-B1267-2)	1	1	P07858	1	2079.95	HCD (High Energy Collision Dissociation)	0.006602
FALSE	High	HIYYITGETK		1	3	P07900-2	0	1224.63	HCD (High Energy Collision Dissociation)	0.001061
FALSE	High	TLTIVDTGIGMTKADLINNLGTIAK		1	2	P07900-2	1	2573.42	HCD (High Energy Collision Dissociation)	0.001747
FALSE	High	KHLEINPDHSIIETLR		1	2	P07900-2	1	1915.04	HCD (High Energy Collision Dissociation)	7.61e-05
FALSE	High	ELISNSSDALDKIR		1	2	P07900-2	1	1560.83	HCD (High Energy Collision Dissociation)	0.0006735
FALSE	High	TLTIVDTGIGMTK		2	3	P07900-2	0	1349.73	HCD (High Energy Collision Dissociation)	0.01421
FALSE	High	GVVDSEDLPLNISR		2	3	P07900-2; P08238	0	1513.79	HCD (High Energy Collision Dissociation)	0.04935
FALSE	High	VILHLKEDQTEYLEERR		2	4	P07900-2; P08238	2	2171.14	HCD (High Energy Collision Dissociation)	0.2003
FALSE	High	ADLINNLGTIAK		2	5	P07900-2; P08238	0	1242.7	HCD (High Energy Collision Dissociation)	0.03167
FALSE	High	VILHLKEDQTEYLEER		2	5	P07900-2; P08238	1	2015.04	HCD (High Energy Collision Dissociation)	3.141e-05
FALSE	High	GTKVILHLKEDQTEYLEER		2	4	P07900-2; P08238	2	2301.19	HCD (High Energy Collision Dissociation)	0.04494
FALSE	High	TKPIWTR		2	6	P07900-2; P08238	0	901.524	HCD (High Energy Collision Dissociation)	0.2401
FALSE	High	YIDQEELNKTKPIWTR		2	5	P07900-2; P08238	1	2034.07	HCD (High Energy Collision Dissociation)	0.006692
FALSE	High	AAVAGEDGRMIAGQVLDINLAAEPKVNR		1	1	P07910	2	2878.52	HCD (High Energy Collision Dissociation)	0.008578
FALSE	High	IVGCSVHKGFAFVQYVNER	1xMMTS [C4]	1	1	P07910	1	2199.08	HCD (High Energy Collision Dissociation)	0.004475
FALSE	High	AAVAGEDGRMIAGQVLDINLAAEPKVNR		1	3	P07910-1	2	2878.52	HCD (High Energy Collision Dissociation)	0.0003612
FALSE	High	KLVILEGELERSEER		1	3	P07951-1	2	1799.99	HCD (High Energy Collision Dissociation)	0.02386
FALSE	High	KLVILEGELER		1	5	P07951-1	1	1298.77	HCD (High Energy Collision Dissociation)	0.01816
FALSE	High	MLVVLLQGTR		1	1	P08133	0	1129.68	HCD (High Energy Collision Dissociation)	0.00154
FALSE	High	MLVVLLQGTR	1xOxidation [M1]	1	1	P08133	0	1145.67	HCD (High Energy Collision Dissociation)	0.02037
FALSE	High	DAFVAIVQSVK		1	1	P08133	0	1176.66	HCD (High Energy Collision Dissociation)	0.005033
FALSE	High	FMTILCTR	1xbiotin:sigma-B1267-2 [C6]	1	1	P08133	0	1435.69	HCD (High Energy Collision Dissociation)	0.04024
FALSE	High	FMTILCTR	1xOxidation [M2]; 1xbiotin:sigma-B1267-2 [C6]	1	1	P08133	0	1451.68	HCD (High Energy Collision Dissociation)	0.01618
FALSE	High	LIVGLMRPPAYCDAK	1xOxidation [M6]; 1xbiotin:sigma-B1267-2 [C12]	1	1	P08133	0	2114.06	HCD (High Energy Collision Dissociation)	0.01149
FALSE	High	LIVGLMRPPAYCDAK	1xbiotin:sigma-B1267-2 [C12]	1	1	P08133	0	2098.06	HCD (High Energy Collision Dissociation)	0.0008246
FALSE	High	SNRQRQEVCQSYK		1	2	P08133-1	2	1625.78	HCD (High Energy Collision Dissociation)	0.2512
FALSE	High	HFcPNVPIILVGNKK	C3(Carbamidomethyl)	1	2	P08134	1	1735.97	HCD (High Energy Collision Dissociation)	0.004735
FALSE	High	LPLMECVQVTK	1xbiotin:sigma-B1267-2 [C6]	1	1	P08237	0	1711.86	HCD (High Energy Collision Dissociation)	0.02512
FALSE	High	CLELFSELAEDKENYKK	1xbiotin:sigma-B1267-2 [C1]	1	3	P08238	2	2510.19	HCD (High Energy Collision Dissociation)	0.003207
FALSE	High	KCLELFSELAEDKENYK	1xbiotin:sigma-B1267-2 [C2]	1	3	P08238	2	2510.19	HCD (High Energy Collision Dissociation)	2.32e-09
FALSE	High	LVSSPCCIVTSTYGWTANMER	1xCarbamidomethyl [C]; 1xbiotin:sigma-B1267-2 [C]	1	4	P08238	0	2826.27	HCD (High Energy Collision Dissociation)	0.0004608
FALSE	High	GFEVVYMTEPIDEYCVQQLK	1xbiotin:sigma-B1267-2 [C15]	1	3	P08238	0	2842.31	HCD (High Energy Collision Dissociation)	0.0006253
FALSE	High	HSQFIGYPITLYIEK		1	6	P08238	0	1808.96	HCD (High Energy Collision Dissociation)	0.0003338
FALSE	High	IDIIPNPQERTLTLVDTGIGMTKADLINNLGTIAK	1xOxidation [M21]	1	2	P08238	2	3765.05	HCD (High Energy Collision Dissociation)	2.048e-08
FALSE	High	IDIIPNPQERTLTLVDTGIGMTKADLINNLGTIAK		1	2	P08238	2	3749.05	HCD (High Energy Collision Dissociation)	7.232e-05
FALSE	High	GFEVVYMTEPIDEYCVQQLK	1xOxidation [M7]; 1xbiotin:sigma-B1267-2 [C15]	1	3	P08238	0	2858.31	HCD (High Energy Collision Dissociation)	0.1005
FALSE	High	AKFENLcK	C7(biotin:sigma-B1267-2)	1	2	P08238	1	1403.68	HCD (High Energy Collision Dissociation)	0.1705
FALSE	High	MKETQKSIYYITGESK		1	1	P08238	2	1905.96	HCD (High Energy Collision Dissociation)	0.005944
FALSE	High	TLTLVDTGIGMTKADLINNLGTIAK		1	1	P08238	1	2573.42	HCD (High Energy Collision Dissociation)	0.001747
FALSE	High	KHLEINPDHPIVETLR		1	1	P08238	1	1911.05	HCD (High Energy Collision Dissociation)	0.03111
FALSE	High	ALLFIPR		1	1	P08238	0	829.53	HCD (High Energy Collision Dissociation)	0.05434
FALSE	High	TLTLVDTGIGMTK		1	1	P08238	0	1349.73	HCD (High Energy Collision Dissociation)	0.01421
FALSE	High	IDIIPNPQER		1	2	P08238	0	1194.65	HCD (High Energy Collision Dissociation)	0.1526
FALSE	High	SIYYITGESK		1	2	P08238	0	1160.58	HCD (High Energy Collision Dissociation)	0.02659
FALSE	High	LVSSPccIVTSTYGWTANMER	C6(Carbamidomethyl); C7(Carbamidomethyl)	1	1	P08238	0	2432.1	HCD (High Energy Collision Dissociation)	0.1566
FALSE	High	IDIIPNPQERTLTLVDTGIGMTKADLINNLGTIAK		1	1	P08238	2	3749.05	HCD (High Energy Collision Dissociation)	0.2032
FALSE	High	HLEINPDHPIVETLR		1	1	P08238	0	1782.95	HCD (High Energy Collision Dissociation)	3.319e-07
FALSE	High	YHTSQSGDEmTSLSEYVSR	M10(Oxidation)	1	1	P08238	0	2192.94	HCD (High Energy Collision Dissociation)	0.006747
FALSE	High	HSQFIGYPITLYLEK		1	2	P08238	0	1808.96	HCD (High Energy Collision Dissociation)	0.1541
FALSE	High	AQALRDNSTMGYMMAK		1	2	P08238	1	1787.82	HCD (High Energy Collision Dissociation)	0.1318
FALSE	High	EQVANSAFVERVR		1	2	P08238	1	1504.79	HCD (High Energy Collision Dissociation)	0.1912
FALSE	High	DVCTFLR	1xbiotin:sigma-B1267-2 [C3]	1	1	P08574	0	1304.61	HCD (High Energy Collision Dissociation)	0.03431
FALSE	High	QVQSLTCEVDALK	1xbiotin:sigma-B1267-2 [C7]	1	2	P08670	0	1884.92	HCD (High Energy Collision Dissociation)	0.0002255
FALSE	High	TLLIKTVETRDGQVINETSQHHDDLE		1	2	P08670	2	2991.5	HCD (High Energy Collision Dissociation)	0.1148
FALSE	High	QVQSLTcEVDALKGTNESLER	C7(MMTS)	1	1	P08670	1	2366.14	HCD (High Energy Collision Dissociation)	5.125e-05
FALSE	High	QVQSLTcEVDALK	C7(biotin:sigma-B1267-2)	1	1	P08670	0	1884.92	HCD (High Energy Collision Dissociation)	0.0009787
FALSE	High	EMEENFAVEAANYQDTIGR		1	1	P08670	0	2186.95	HCD (High Energy Collision Dissociation)	0.0037
FALSE	High	ILLAELEQLK		1	1	P08670	0	1169.71	HCD (High Energy Collision Dissociation)	0.07861
FALSE	High	TLLIKTVETR		1	1	P08670	1	1173.72	HCD (High Energy Collision Dissociation)	0.001885
FALSE	High	KVESLQEEIAFLK		1	1	P08670	1	1533.85	HCD (High Energy Collision Dissociation)	0.001884
FALSE	High	FANYIDKVR		1	1	P08670	1	1125.61	HCD (High Energy Collision Dissociation)	0.04627
FALSE	High	ISLPLPNFSSLNLR		1	1	P08670	0	1570.9	HCD (High Energy Collision Dissociation)	0.004612
FALSE	High	EKLQEEMLQR		1	1	P08670	1	1303.66	HCD (High Energy Collision Dissociation)	0.08199
FALSE	High	LQDEIQNMKEEMAR		1	1	P08670	1	1734.82	HCD (High Energy Collision Dissociation)	1.762e-05
FALSE	High	SLYASSPGGVYATR		1	1	P08670	0	1428.71	HCD (High Energy Collision Dissociation)	0.1364
FALSE	High	FADLSEAANRNNDALR		1	1	P08670	1	1776.86	HCD (High Energy Collision Dissociation)	0.008753
FALSE	High	EEAENTLQSFR		1	1	P08670	0	1323.62	HCD (High Energy Collision Dissociation)	0.01337
FALSE	High	HLREYQDLLNVK		1	5	P08670	1	1527.83	HCD (High Energy Collision Dissociation)	0.0007973
FALSE	High	ETNLDSLPLVDTHSKR		1	1	P08670	1	1824.94	HCD (High Energy Collision Dissociation)	0.0001661
FALSE	High	SLYASSPGGVYATRSSAVRLR		1	1	P08670	2	2198.17	HCD (High Energy Collision Dissociation)	0.1026
FALSE	High	NLQEAEEWYKSK		1	3	P08670	1	1524.73	HCD (High Energy Collision Dissociation)	0.0005748
FALSE	High	MALDIEIATYRK		1	3	P08670	1	1423.76	HCD (High Energy Collision Dissociation)	2.893e-05
FALSE	High	TLLIKTVETRDGQVINETSQHHDDLE		1	1	P08670	2	2991.52	HCD (High Energy Collision Dissociation)	0.01304
FALSE	High	VEVERDNLAEDIMR		1	1	P08670	1	1688.82	HCD (High Energy Collision Dissociation)	0.02813
FALSE	High	SKFADLSEAANRNNDALR		1	1	P08670	2	1991.99	HCD (High Energy Collision Dissociation)	0.0715
FALSE	High	FADLSEAANRNNDALRQAK		1	1	P08670	2	2104.05	HCD (High Energy Collision Dissociation)	0.02187
FALSE	High	SLYASSPGGVYATRSSAVR		1	1	P08670	1	1928.98	HCD (High Energy Collision Dissociation)	0.2343
FALSE	High	ILLAELEQLKGQGK		1	1	P08670	1	1539.91	HCD (High Energy Collision Dissociation)	0.0007315
FALSE	High	NLQEAEEWYK		1	3	P08670	0	1309.61	HCD (High Energy Collision Dissociation)	0.005471
FALSE	High	ETNLDSLPLVDTHSK		1	1	P08670	0	1668.84	HCD (High Energy Collision Dissociation)	0.0001272
FALSE	High	MFGGPGTASRPSSSR		1	1	P08670	0	1494.71	HCD (High Energy Collision Dissociation)	0.1459
FALSE	High	KVESLQEEIAFLKK		1	1	P08670	2	1661.95	HCD (High Energy Collision Dissociation)	3.65e-05
FALSE	High	EEAENTLQSFRQDVDNASLAR		1	1	P08670	1	2393.13	HCD (High Energy Collision Dissociation)	0.001635
FALSE	High	MALDIEIATYR		1	3	P08670	0	1295.67	HCD (High Energy Collision Dissociation)	0.159
FALSE	High	TYSLGSALRPSTSR		1	1	P08670	0	1495.78	HCD (High Energy Collision Dissociation)	0.08364
FALSE	High	VELQELNDR		1	2	P08670	0	1115.57	HCD (High Energy Collision Dissociation)	0.0831
FALSE	High	DGQVINETSQHHDDLE		1	1	P08670	0	1836.8	HCD (High Energy Collision Dissociation)	0.1885
FALSE	High	TVETRDGQVINETSQHHDDLE		1	1	P08670	1	2423.11	HCD (High Energy Collision Dissociation)	0.08546
FALSE	High	LGDLYEEEMR		1	1	P08670	0	1254.57	HCD (High Energy Collision Dissociation)	0.001121
FALSE	High	FADLSEAANR		1	1	P08670	0	1093.53	HCD (High Energy Collision Dissociation)	0.007552
FALSE	High	TNEKVELQELNDR		1	2	P08670	1	1587.8	HCD (High Energy Collision Dissociation)	0.001188
FALSE	High	VCEEIAIIPSK	1xbiotin:sigma-B1267-2 [C2]	1	1	P08708	0	1652.84	HCD (High Energy Collision Dissociation)	0.001804
FALSE	High	VIIEKYYTR		1	1	P08708	1	1184.67	HCD (High Energy Collision Dissociation)	0.04774
FALSE	High	IAGYVTHLMK		1	1	P08708	0	1132.62	HCD (High Energy Collision Dissociation)	0.1304
FALSE	High	VcEEIAIIPSKK	C2(Carbamidomethyl)	1	1	P08708	1	1386.77	HCD (High Energy Collision Dissociation)	0.0953
FALSE	High	NKIAGYVTHLMKR		1	1	P08708	2	1530.86	HCD (High Energy Collision Dissociation)	0.0504
FALSE	High	VcEEIAIIPSK	C2(biotin:sigma-B1267-2)	1	1	P08708	0	1652.83	HCD (High Energy Collision Dissociation)	0.009385
FALSE	High	IVLQIDNAR		1	2	P08727	0	1041.6	HCD (High Energy Collision Dissociation)	0.01337
FALSE	High	LASYLDKVR		3	7	P08727; P13645; P08779	1	1064.61	HCD (High Energy Collision Dissociation)	0.1107
FALSE	High	MLVVLLQANR		1	1	P08758	0	1156.69	HCD (High Energy Collision Dissociation)	0.001406
FALSE	High	MLVVLLQANR	1xOxidation [M1]	1	1	P08758	0	1172.68	HCD (High Energy Collision Dissociation)	0.0082
FALSE	High	LIVALMKPSR		1	1	P08758	0	1127.7	HCD (High Energy Collision Dissociation)	0.001473
FALSE	High	LIVALMKPSR		1	1	P08758	0	1127.7	HCD (High Energy Collision Dissociation)	0.005045
FALSE	High	TEELNKEVASNSELVQSSR		1	1	P08779	1	2120.06	HCD (High Energy Collision Dissociation)	0.1556
FALSE	High	LLEGEDAHLSSQQASGQSYSSR		1	1	P08779	0	2350.08	HCD (High Energy Collision Dissociation)	0.07272
FALSE	High	TKYEHELALR		1	1	P08779	1	1259.67	HCD (High Energy Collision Dissociation)	0.004065
FALSE	High	YVDIAIPCNNK	1xbiotin:sigma-B1267-2 [C8]	1	2	P08865	0	1700.81	HCD (High Energy Collision Dissociation)	0.01666
FALSE	High	GAHSVGLMWWMLAR		1	2	P08865	0	1614.8	HCD (High Energy Collision Dissociation)	5.883e-05
FALSE	High	GAHSVGLMWWMLAR	1xOxidation [M]	1	2	P08865	0	1630.8	HCD (High Energy Collision Dissociation)	0.0001143
FALSE	High	GAHSVGLMWWMLAR	2xOxidation [M8; M11]	1	2	P08865	0	1646.79	HCD (High Energy Collision Dissociation)	0.000376
FALSE	High	YVDIAIPcNNK	C8(Carbamidomethyl)	1	1	P08865	0	1306.65	HCD (High Energy Collision Dissociation)	0.004251
FALSE	High	YVDIAIPcNNK	C8(biotin:sigma-B1267-2)	1	1	P08865	0	1700.82	HCD (High Energy Collision Dissociation)	0.132
FALSE	High	FLAAGTHLGGTNLDFQMEQYIYKR		1	1	P08865	1	2773.37	HCD (High Energy Collision Dissociation)	0.0003527
FALSE	High	FTPGTFTNQIQAAFREPR		1	1	P08865	1	2081.06	HCD (High Energy Collision Dissociation)	0.02765
FALSE	High	FTPGTFTNQIQAAFR		1	1	P08865	0	1698.86	HCD (High Energy Collision Dissociation)	0.0001446
FALSE	High	AIVAIENPADVSVISSR		1	1	P08865	0	1740.95	HCD (High Energy Collision Dissociation)	0.0005682
FALSE	High	GAHSVGLMWWMLAR		1	1	P08865	0	1614.8	HCD (High Energy Collision Dissociation)	0.0002475
FALSE	High	AVLKFAAATGATPIAGR		1	1	P08865	1	1614.93	HCD (High Energy Collision Dissociation)	0.001625
FALSE	High	KSDGIYIINLKR		1	1	P08865	2	1419.83	HCD (High Energy Collision Dissociation)	0.03639
FALSE	High	NTGQRAVLKFAAATGATPIAGR		1	1	P08865	2	2171.2	HCD (High Energy Collision Dissociation)	0.01614
FALSE	High	ASCLYGQLPK	1xbiotin:sigma-B1267-2 [C3]	1	1	P09211	0	1530.74	HCD (High Energy Collision Dissociation)	0.02637
FALSE	High	AScLYGQLPK	C3(Carbamidomethyl)	1	1	P09211	0	1136.58	HCD (High Energy Collision Dissociation)	0.2007
FALSE	High	FQDGDLTLYQSNTILR		1	1	P09211	0	1883.95	HCD (High Energy Collision Dissociation)	0.1811
FALSE	High	FYCDYCDTYLTHDSPSVR	1xCarbamidomethyl [C6]; 1xbiotin:sigma-B1267-2 [C3]	1	2	P09234	0	2693.11	HCD (High Energy Collision Dissociation)	0.007525
FALSE	High	DSNNLcLHFNPR	C6(Carbamidomethyl)	1	1	P09382	0	1486.68	HCD (High Energy Collision Dissociation)	0.09822
FALSE	High	DSNNLcLHFNPR	C6(biotin:sigma-B1267-2)	1	1	P09382	0	1880.85	HCD (High Energy Collision Dissociation)	0.003492
FALSE	High	SFVLNLGKDSNNLcLHFNPR	C14(Carbamidomethyl)	1	1	P09382	1	2345.18	HCD (High Energy Collision Dissociation)	0.0003679
FALSE	High	FNAHGDANTIVcNSK	C12(Carbamidomethyl)	1	1	P09382	0	1647.75	HCD (High Energy Collision Dissociation)	0.04771
FALSE	High	FNAHGDANTIVcNSK	C12(biotin:sigma-B1267-2)	1	1	P09382	0	2041.92	HCD (High Energy Collision Dissociation)	0.002389
FALSE	High	SFVLNLGK		1	1	P09382	0	877.513	HCD (High Energy Collision Dissociation)	0.07492
FALSE	High	FNAHGDANTIVcNSKDGGAWGTEQR	C12(biotin:sigma-B1267-2)	1	1	P09382	1	3099.38	HCD (High Energy Collision Dissociation)	0.003199
FALSE	High	RPPSAFFLFCSEYRPK	1xbiotin:sigma-B1267-2 [C10]	1	3	P09429	0	2396.17	HCD (High Energy Collision Dissociation)	0.0001026
FALSE	High	RPPSAFFLFCSEYRPK	1xCarbamidomethyl [C10]	1	3	P09429	0	2002	HCD (High Energy Collision Dissociation)	5.749e-07
FALSE	High	RPPSAFFLFCSEYRPK	1xMMTS [C10]	1	3	P09429	0	1990.97	HCD (High Energy Collision Dissociation)	1.489e-05
FALSE	High	RPPSAFFLFcSEYRPK	C10(MMTS)	1	1	P09429	0	1990.96	HCD (High Energy Collision Dissociation)	3.772e-06
FALSE	High	RPPSAFFLFcSEYRPK	C10(Carbamidomethyl)	1	1	P09429	0	2001.99	HCD (High Energy Collision Dissociation)	0.000319
FALSE	High	RPPSAFFLFcSEYRPK	C10(biotin:sigma-B1267-2)	1	1	P09429	0	2396.17	HCD (High Energy Collision Dissociation)	0.006938
FALSE	High	IKGEHPGLSIGDVAK		1	2	P09429	1	1520.84	HCD (High Energy Collision Dissociation)	0.04966
FALSE	High	KHPDASVNFSEFSK		1	1	P09429	1	1592.77	HCD (High Energy Collision Dissociation)	0.09765
FALSE	High	HPDASVNFSEFSKK		1	1	P09429	1	1592.77	HCD (High Energy Collision Dissociation)	0.09057
FALSE	High	KLVIIESDLER		1	10	P09493-1	1	1314.76	HCD (High Energy Collision Dissociation)	0.01165
FALSE	High	FLTVLCSR	1xbiotin:sigma-B1267-2 [C6]	1	1	P09525	0	1389.7	HCD (High Energy Collision Dissociation)	0.02519
FALSE	High	VGKFPFAANSR		1	3	P09622	1	1193.64	HCD (High Energy Collision Dissociation)	0.01086
FALSE	High	VcHAHPTLSEAFR	C2(Carbamidomethyl)	1	3	P09622	0	1524.74	HCD (High Energy Collision Dissociation)	0.002712
FALSE	High	VcHAHPTLSEAFR	C2(biotin:sigma-B1267-2)	1	3	P09622	0	1918.89	HCD (High Energy Collision Dissociation)	0.1596
FALSE	High	SHFEQWGTLTDCVVMR	1xbiotin:sigma-B1267-2 [C12]	1	3	P09651	0	2360.06	HCD (High Energy Collision Dissociation)	0.007371
FALSE	High	SHFEQWGTLTDCVVMR	1xOxidation [M15]; 1xbiotin:sigma-B1267-2 [C12]	1	3	P09651	0	2376.06	HCD (High Energy Collision Dissociation)	0.001264
FALSE	High	YHTVNGHNcEVR	C9(biotin:sigma-B1267-2)	1	3	P09651-1	0	1879.83	HCD (High Energy Collision Dissociation)	0.02198
FALSE	High	SRGFGFVTYATVEEVDAAMNARPHKVDGR		1	3	P09651-1	2	3180.57	HCD (High Energy Collision Dissociation)	0.04233
FALSE	High	LFIGGLSFETTDESLR		1	4	P09651-1	0	1784.9	HCD (High Energy Collision Dissociation)	0.001733
FALSE	High	VPHWYHFScFWK	C9(Carbamidomethyl)	1	1	P09874	0	1693.77	HCD (High Energy Collision Dissociation)	0.006076
FALSE	High	QTIGNSCGTIGLIHAVANNQDK	1xbiotin:sigma-B1267-2 [C7]	1	1	P09936	0	2705.31	HCD (High Energy Collision Dissociation)	3.222e-06
FALSE	High	GQEVSPKVYFMKQTIGNSCGTIGLIHAVANNQDK	1xCarbamidomethyl [C19]	1	1	P09936	2	3704.85	HCD (High Energy Collision Dissociation)	0.0003015
FALSE	High	VNFHFILFNNVDGHLYELDGR		1	1	P09936	0	2519.25	HCD (High Energy Collision Dissociation)	1.969e-11
FALSE	High	NEAIQAAHDAVAQEGQCR	1xbiotin:sigma-B1267-2 [C17]	1	1	P09936	0	2362.07	HCD (High Energy Collision Dissociation)	1.137e-05
FALSE	High	FSAVALCK	1xbiotin:sigma-B1267-2 [C7]	1	1	P09936	0	1289.64	HCD (High Energy Collision Dissociation)	0.01755
FALSE	High	FSAVALcK	C7(MMTS)	1	1	P09936	0	884.435	HCD (High Energy Collision Dissociation)	0.03424
FALSE	High	QTIGNScGTIGLIHAVANNQDK	C7(biotin:sigma-B1267-2)	1	1	P09936	0	2705.31	HCD (High Energy Collision Dissociation)	0.0001211
FALSE	High	VcREFTEREQGEVR	C2(Carbamidomethyl)	1	1	P09936	2	1794.86	HCD (High Energy Collision Dissociation)	0.1516
FALSE	High	NEAIQAAHDAVAQEGQcR	C17(MMTS)	1	1	P09936	0	1956.86	HCD (High Energy Collision Dissociation)	0.002379
FALSE	High	NEAIQAAHDAVAQEGQcR	C17(Carbamidomethyl)	1	1	P09936	0	1967.9	HCD (High Energy Collision Dissociation)	3.097e-06
FALSE	High	NEAIQAAHDAVAQEGQcR	C17(biotin:sigma-B1267-2)	1	1	P09936	0	2362.07	HCD (High Energy Collision Dissociation)	2.771e-05
FALSE	High	VDDKVNFHFILFNNVDGHLYELDGR		1	1	P09936	1	2976.48	HCD (High Energy Collision Dissociation)	0.03021
FALSE	High	VNFHFILFNNVDGHLYELDGR		1	1	P09936	0	2519.25	HCD (High Energy Collision Dissociation)	0.0001384
FALSE	High	FSAVALcK	C7(Carbamidomethyl)	1	1	P09936	0	895.469	HCD (High Energy Collision Dissociation)	0.1161
FALSE	High	FSAVALcKAA	C7(Carbamidomethyl)	1	1	P09936	1	1037.54	HCD (High Energy Collision Dissociation)	0.009588
FALSE	High	VPIPCYLIALVVGALESR	1xCarbamidomethyl [C5]	1	1	P09960	0	1970.11	HCD (High Energy Collision Dissociation)	0.07444
FALSE	High	MKFTRPLFK		1	2	P09960-1	1	1167.67	HCD (High Energy Collision Dissociation)	0.1557
FALSE	High	AQIHDLVLVGGSTR		1	2	P0DMV8	0	1465.81	HCD (High Energy Collision Dissociation)	0.001948
FALSE	High	AAAIGIDLGTTYSCVGVFQHGK	1xMMTS [C14]	1	1	P0DMV9	0	2254.1	HCD (High Energy Collision Dissociation)	0.1282
FALSE	High	IPTHLFTFIQFK		1	2	P10155	0	1491.84	HCD (High Energy Collision Dissociation)	4.021e-06
FALSE	High	ARIHPFHILIALETYK		1	1	P10155	1	1922.1	HCD (High Energy Collision Dissociation)	0.01863
FALSE	High	IPTHLFTFIQFKK		1	2	P10155	1	1619.93	HCD (High Energy Collision Dissociation)	0.1991
FALSE	High	DVPLGTPLCIIVEK	1xbiotin:sigma-B1267-2 [C9]	1	1	P10515	0	1948.03	HCD (High Energy Collision Dissociation)	0.03308
FALSE	High	CMPTFQFFK	1xbiotin:sigma-B1267-2 [C1]	1	1	P10599	0	1599.72	HCD (High Energy Collision Dissociation)	0.001454
FALSE	High	cMPTFQFFK	C1(biotin:sigma-B1267-2)	1	2	P10599-1	0	1599.71	HCD (High Energy Collision Dissociation)	0.005349
FALSE	High	MIKPFFHSLSEK		1	1	P10599-1	0	1463.77	HCD (High Energy Collision Dissociation)	0.1018
FALSE	High	SGYHQSASEHGLVVIAPDTSPR		1	1	P10768	0	2308.13	HCD (High Energy Collision Dissociation)	0.04611
FALSE	High	CIPALDSLTPANEDQK	1xbiotin:sigma-B1267-2 [C1]	1	1	P10809	0	2166.02	HCD (High Energy Collision Dissociation)	0.0002797
FALSE	High	RGVMLAVDAVIAELKK	1xOxidation [M4]	1	1	P10809	2	1729	HCD (High Energy Collision Dissociation)	0.0004845
FALSE	High	CEFQDAYVLLSEK	1xbiotin:sigma-B1267-2 [C1]	1	1	P10809	0	1995.92	HCD (High Energy Collision Dissociation)	6.006e-05
FALSE	High	AAVEEGIVLGGGCALLR	1xbiotin:sigma-B1267-2 [C13]	1	1	P10809	0	2079.07	HCD (High Energy Collision Dissociation)	8.462e-06
FALSE	High	KPLVIIAEDVDGEALSTLVLNR		1	1	P10809	0	2365.33	HCD (High Energy Collision Dissociation)	0.002508
FALSE	High	LKVGLQVVAVKAPGFGDNR		1	1	P10809	2	1968.14	HCD (High Energy Collision Dissociation)	0.1284
FALSE	High	AAVEEGIVLGGGcALLR	C13(biotin:sigma-B1267-2)	1	1	P10809	0	2079.07	HCD (High Energy Collision Dissociation)	0.03074
FALSE	High	RGVMLAVDAVIAELKK		1	1	P10809	2	1713.01	HCD (High Energy Collision Dissociation)	0.0002239
FALSE	High	IGIEIIKR		1	1	P10809	1	941.613	HCD (High Energy Collision Dissociation)	0.007298
FALSE	High	ALMLQGVDLLADAVAVTMGPKGR		1	2	P10809	1	2326.27	HCD (High Energy Collision Dissociation)	2.48e-05
FALSE	High	GVMLAVDAVIAELKK		1	1	P10809	1	1556.9	HCD (High Energy Collision Dissociation)	0.0002361
FALSE	High	TLNDELEIIEGMK		1	1	P10809	0	1504.75	HCD (High Energy Collision Dissociation)	0.002257
FALSE	High	TLKIPAMTIAK		1	1	P10809	1	1186.73	HCD (High Energy Collision Dissociation)	0.09829
FALSE	High	GIIDPTKVVR		1	1	P10809	1	1097.67	HCD (High Energy Collision Dissociation)	0.003556
FALSE	High	LKVGLQVVAVK		1	1	P10809	1	1153.77	HCD (High Energy Collision Dissociation)	0.06391
FALSE	High	TVIIEQSWGSPKVTK		1	2	P10809	1	1672.93	HCD (High Energy Collision Dissociation)	0.003126
FALSE	High	NAGVEGSLIVEK		1	1	P10809	0	1215.66	HCD (High Energy Collision Dissociation)	0.003227
FALSE	High	VGEVIVTKDDAMLLK		1	1	P10809	1	1630.9	HCD (High Energy Collision Dissociation)	0.0001529
FALSE	High	LVQDVANNTNEEAGDGTTTATVLAR		1	2	P10809	0	2560.24	HCD (High Energy Collision Dissociation)	7.076e-06
FALSE	High	TVIIEQSWGSPK		1	2	P10809	0	1344.72	HCD (High Energy Collision Dissociation)	0.002387
FALSE	High	AAVEEGIVLGGGcALLR	C13(Carbamidomethyl)	1	1	P10809	0	1684.9	HCD (High Energy Collision Dissociation)	0.002687
FALSE	High	GRTVIIEQSWGSPKVTK		1	2	P10809	2	1886.06	HCD (High Energy Collision Dissociation)	0.07957
FALSE	High	IGIEIIK		1	1	P10809	0	785.514	HCD (High Energy Collision Dissociation)	0.06457
FALSE	High	NQLKDMAIATGGAVFGEEGLTLNLEDVQPHDLGK		1	1	P10809	1	3580.78	HCD (High Energy Collision Dissociation)	0.009421
FALSE	High	GRTVIIEQSWGSPK		1	2	P10809	1	1557.84	HCD (High Energy Collision Dissociation)	0.01821
FALSE	High	LAKLSDGVAVLK		1	1	P10809	1	1213.75	HCD (High Energy Collision Dissociation)	0.06284
FALSE	High	ALSSQHQARIEIESFYEGEDFSETLTR		1	1	P11021	1	3143.49	HCD (High Energy Collision Dissociation)	0.01703
FALSE	High	KTKPYIQVDIGGGQTK		1	1	P11021	1	1732.96	HCD (High Energy Collision Dissociation)	0.04535
FALSE	High	IEWLESHQDADIEDFK		1	1	P11021	0	1974.91	HCD (High Energy Collision Dissociation)	0.0001482
FALSE	High	AKFEELNMDLFR		1	1	P11021	1	1512.75	HCD (High Energy Collision Dissociation)	0.1683
FALSE	High	TFAPEEISAMVLTK		1	1	P11021	0	1536.8	HCD (High Energy Collision Dissociation)	0.02915
FALSE	High	KKELEEIVQPIISK		1	1	P11021	2	1653.98	HCD (High Energy Collision Dissociation)	0.001509
FALSE	High	NQLTSNPENTVFDAK		1	1	P11021	0	1677.81	HCD (High Energy Collision Dissociation)	9.515e-05
FALSE	High	TWNDPSVQQDIK		1	1	P11021	0	1430.69	HCD (High Energy Collision Dissociation)	0.1285
FALSE	High	ITPSYVAFTPEGER		1	1	P11021	0	1566.78	HCD (High Energy Collision Dissociation)	0.00862
FALSE	High	NQLTSNPENTVFDAKR		1	1	P11021	1	1833.91	HCD (High Energy Collision Dissociation)	8.857e-05
FALSE	High	VTHAVVTVPAYFNDAQR		1	1	P11021	0	1887.97	HCD (High Energy Collision Dissociation)	0.01284
FALSE	High	TKPYIQVDIGGGQTK		1	1	P11021	0	1604.86	HCD (High Energy Collision Dissociation)	0.008119
FALSE	High	FLPFKVVEKK		1	1	P11021	2	1234.76	HCD (High Energy Collision Dissociation)	0.08765
FALSE	High	KVTHAVVTVPAYFNDAQR		1	1	P11021	1	2016.07	HCD (High Energy Collision Dissociation)	0.01328
FALSE	High	TGQcEcQPGITGQHcER	C4(Carbamidomethyl); C6(Carbamidomethyl); C15(biotin:sigma-B1267-2)	1	1	P11047	0	2412	HCD (High Energy Collision Dissociation)	0.04266
FALSE	High	TGQcEcQPGITGQHcER	C4(biotin:sigma-B1267-2); C6(Carbamidomethyl); C15(Carbamidomethyl)	1	1	P11047	0	2412	HCD (High Energy Collision Dissociation)	0.0167
FALSE	High	GPAVGIDLGTTYSCVGVFQHGK	1xbiotin:sigma-B1267-2 [C14]	1	2	P11142	0	2657.29	HCD (High Energy Collision Dissociation)	0.0008797
FALSE	High	CNEIINWLDK	1xbiotin:sigma-B1267-2 [C1]	1	1	P11142	0	1698.8	HCD (High Energy Collision Dissociation)	0.0004217
FALSE	High	VCNPIITK	1xbiotin:sigma-B1267-2 [C2]	1	2	P11142	0	1338.69	HCD (High Energy Collision Dissociation)	0.0065
FALSE	High	VcNPIITK	C2(biotin:sigma-B1267-2)	1	1	P11142-1	0	1338.69	HCD (High Energy Collision Dissociation)	0.006173
FALSE	High	FEELNADLFR		1	3	P11142-1	0	1253.62	HCD (High Energy Collision Dissociation)	0.1652
FALSE	High	STAGDTHLGGEDFDNR		1	3	P11142-1	0	1691.73	HCD (High Energy Collision Dissociation)	0.1244
FALSE	High	LDKSQIHDIVLVGGSTR		1	2	P11142-1	1	1838.01	HCD (High Energy Collision Dissociation)	0.0002093
FALSE	High	DKVSSKNSLESYAFNMK		1	1	P11142-1	2	1947.95	HCD (High Energy Collision Dissociation)	0.02811
FALSE	High	HWPFMVVNDAGRPK		1	2	P11142-1	0	1653.83	HCD (High Energy Collision Dissociation)	0.002788
FALSE	High	MVNHFIAEFKR		1	2	P11142-1	1	1391.72	HCD (High Energy Collision Dissociation)	0.004513
FALSE	High	LLQDFFNGK		1	4	P11142-1	0	1081.57	HCD (High Energy Collision Dissociation)	0.02111
FALSE	High	SQIHDIVLVGGSTR		1	2	P11142-1	0	1481.81	HCD (High Energy Collision Dissociation)	0.0008985
FALSE	High	NQVAMNPTNTVFDAK		1	2	P11142-1	0	1649.79	HCD (High Energy Collision Dissociation)	0.0001404
FALSE	High	SFYPEEVSSMVLTK		1	2	P11142-1	0	1616.79	HCD (High Energy Collision Dissociation)	0.2529
FALSE	High	MKEIAEAYLGK		1	2	P11142-1	1	1252.66	HCD (High Energy Collision Dissociation)	0.02958
FALSE	High	MVNHFIAEFK		1	2	P11142-1	0	1235.62	HCD (High Energy Collision Dissociation)	0.006726
FALSE	High	TTPSYVAFTDTER		1	8	P11142-1	0	1487.7	HCD (High Energy Collision Dissociation)	0.003645
FALSE	High	cNEIINWLDK	C1(biotin:sigma-B1267-2)	1	1	P11142-1	0	1698.8	HCD (High Energy Collision Dissociation)	0.06075
FALSE	High	DAGTIAGLNVLR		1	2	P11142-1	0	1199.68	HCD (High Energy Collision Dissociation)	0.1231
FALSE	High	QATKDAGTIAGLNVLR		1	2	P11142-1	1	1627.92	HCD (High Energy Collision Dissociation)	0.07548
FALSE	High	TTPSYVAFTDTER		2	8	P11142-1; P0DMV8	0	1487.7	HCD (High Energy Collision Dissociation)	0.004235
FALSE	High	QLLNCLHVVTLYNR	1xCarbamidomethyl [C5]	1	1	P11216	0	1742.94	HCD (High Energy Collision Dissociation)	0.1718
FALSE	High	AVAILcNHQR	C6(biotin:sigma-B1267-2)	1	1	P11387	0	1575.79	HCD (High Energy Collision Dissociation)	0.01941
FALSE	High	YSGLCPHVVVLVATVR	1xCarbamidomethyl [C5]	1	1	P11586	0	1769.97	HCD (High Energy Collision Dissociation)	8.315e-08
FALSE	High	STTTIGLVQALGAHLYQNVFAcVR	C22(Carbamidomethyl)	1	1	P11586	0	2619.38	HCD (High Energy Collision Dissociation)	0.02446
FALSE	High	KHFFINIcHR	C8(Carbamidomethyl)	1	1	P11717	1	1371.71	HCD (High Energy Collision Dissociation)	0.1257
FALSE	High	HFFINIcHR	C7(Carbamidomethyl)	1	1	P11717	0	1243.61	HCD (High Energy Collision Dissociation)	0.01037
FALSE	High	VYAILTHGIFSGPAISR		1	3	P11908	0	1802	HCD (High Energy Collision Dissociation)	2.065e-05
FALSE	High	VAILVDDMADTCGTICHAADK	1xOxidation [M8]; 1xCarbamidomethyl [C]; 1xbiotin:sigma-B1267-2 [C]	1	2	P11908	0	2686.2	HCD (High Energy Collision Dissociation)	0.2023
FALSE	High	KEFSPFGTITSAK		1	2	P11940-1	1	1412.74	HCD (High Energy Collision Dissociation)	0.03226
FALSE	High	IVATKPLYVALAQRK		1	3	P11940-1	1	1671.03	HCD (High Energy Collision Dissociation)	0.1257
FALSE	High	YQGVNLYVK		1	4	P11940-1	0	1083.58	HCD (High Energy Collision Dissociation)	0.2368
FALSE	High	IVATKPLYVALAQR		1	3	P11940-1	0	1542.94	HCD (High Energy Collision Dissociation)	0.0003202
FALSE	High	GIVDCIVR	1xbiotin:sigma-B1267-2 [C5]	1	1	P12236	0	1325.67	HCD (High Energy Collision Dissociation)	0.05981
FALSE	High	YFPTQALNFAFK		2	8	P12236; P51881	0	1446.74	HCD (High Energy Collision Dissociation)	0.001484
FALSE	High	YFAGNLASGGAAGATSLCFVYPLDFAR	1xCarbamidomethyl [C18]	2	4	P12236; P51881	0	2796.35	HCD (High Energy Collision Dissociation)	0.001007
FALSE	High	GMGGAFVLVLYDELKK	1xOxidation [M2]	2	5	P12236; P51881	1	1755.93	HCD (High Energy Collision Dissociation)	0.06259
FALSE	High	GLGDCLVK	1xbiotin:sigma-B1267-2 [C5]	2	3	P12236; P51881	0	1255.62	HCD (High Energy Collision Dissociation)	0.1279
FALSE	High	TSSAQVEGGVHSLHSYEK		1	1	P12268	0	1915.91	HCD (High Energy Collision Dissociation)	0.004259
FALSE	High	HGFcGIPITDTGR	C4(Carbamidomethyl)	1	1	P12268	0	1430.68	HCD (High Energy Collision Dissociation)	0.01368
FALSE	High	ACLISLGYDIGNDPQGEAEFAR	1xbiotin:sigma-B1267-2 [C2]	1	1	P12814	0	2790.29	HCD (High Energy Collision Dissociation)	0.000385
FALSE	High	AIMTYVSSFYHAFSGAQK		2	2	P12814; O43707	0	2007.96	HCD (High Energy Collision Dissociation)	1.014e-06
FALSE	High	AIMTYVSSFYHAFSGAQK	1xOxidation [M3]	2	2	P12814; O43707	0	2023.96	HCD (High Energy Collision Dissociation)	0.002515
FALSE	High	EGLLLWCQR	1xbiotin:sigma-B1267-2 [C7]	2	5	P12814; O43707	0	1568.77	HCD (High Energy Collision Dissociation)	0.1745
FALSE	High	LSNRPAFMPSEGR		1	4	P12814-4	0	1461.72	HCD (High Energy Collision Dissociation)	0.1911
FALSE	High	LAILGIHNEVSK		1	4	P12814-4	0	1293.75	HCD (High Energy Collision Dissociation)	0.004328
FALSE	High	KTFTAWcNSHLR	C7(MMTS)	2	9	P12814-4; O43707	1	1509.71	HCD (High Energy Collision Dissociation)	1.319e-06
FALSE	High	KTFTAWcNSHLRK	C7(MMTS)	2	9	P12814-4; O43707	2	1637.8	HCD (High Energy Collision Dissociation)	0.01205
FALSE	High	KTFTAWcNSHLR	C7(Carbamidomethyl)	2	9	P12814-4; O43707	1	1520.74	HCD (High Energy Collision Dissociation)	0.1944
FALSE	High	KTFTAWcNSHLR	C7(biotin:sigma-B1267-2)	2	9	P12814-4; O43707	1	1914.92	HCD (High Energy Collision Dissociation)	0.01968
FALSE	High	AIMTYVSSFYHAFSGAQK		2	5	P12814-4; O43707	0	2007.96	HCD (High Energy Collision Dissociation)	0.001085
FALSE	High	TFTAWcNSHLRK	C6(Carbamidomethyl)	2	9	P12814-4; O43707	1	1520.74	HCD (High Energy Collision Dissociation)	0.02954
FALSE	High	TFTAWcNSHLR	C6(Carbamidomethyl)	2	9	P12814-4; O43707	0	1392.65	HCD (High Energy Collision Dissociation)	0.01443
FALSE	High	KTFTAWcNSHLRK	C7(Carbamidomethyl)	2	9	P12814-4; O43707	2	1648.84	HCD (High Energy Collision Dissociation)	0.0617
FALSE	High	TFTAWcNSHLRK	C6(MMTS)	2	9	P12814-4; O43707	1	1509.71	HCD (High Energy Collision Dissociation)	0.02741
FALSE	High	FEVNNTILHPEIVECR	1xbiotin:sigma-B1267-2 [C15]	1	1	P12955	0	2364.15	HCD (High Energy Collision Dissociation)	0.0003584
FALSE	High	ILELDQFKGQQGQKR		1	2	P12956	2	1787.97	HCD (High Energy Collision Dissociation)	0.05657
FALSE	High	TFNTSTGGLLLPSDTKR		1	2	P12956	1	1807.95	HCD (High Energy Collision Dissociation)	0.001786
FALSE	High	IMLFTNEDNPHGNDSAK		1	2	P12956	0	1902.86	HCD (High Energy Collision Dissociation)	0.001168
FALSE	High	TRTFNTSTGGLLLPSDTKR		1	2	P12956	2	2065.1	HCD (High Energy Collision Dissociation)	0.1516
FALSE	High	LFQCLLHR	1xbiotin:sigma-B1267-2 [C4]	1	1	P13010	0	1480.76	HCD (High Energy Collision Dissociation)	0.03597
FALSE	High	LFQcLLHR	C4(Carbamidomethyl)	1	1	P13010	0	1086.59	HCD (High Energy Collision Dissociation)	0.03672
FALSE	High	LFQcLLHR	C4(biotin:sigma-B1267-2)	1	1	P13010	0	1480.76	HCD (High Energy Collision Dissociation)	0.1419
FALSE	High	FQRLFQcLLHR	C7(Carbamidomethyl)	1	1	P13010	1	1517.81	HCD (High Energy Collision Dissociation)	0.00015
FALSE	High	SNELGDVGVHCVLQGLQTPSCK	1xCarbamidomethyl [C21]; 1xbiotin:sigma-B1267-2 [C11]	1	1	P13489	0	2792.32	HCD (High Energy Collision Dissociation)	0.0001523
FALSE	High	ELCQGLGQPGSVLR	1xbiotin:sigma-B1267-2 [C3]	1	1	P13489	0	1907.95	HCD (High Energy Collision Dissociation)	0.1089
FALSE	High	ELTVSNNDINEAGVR		1	1	P13489	0	1630.81	HCD (High Energy Collision Dissociation)	0.003992
FALSE	High	CLYASVLTAQPR	1xbiotin:sigma-B1267-2 [C1]	1	2	P13639	0	1772.88	HCD (High Energy Collision Dissociation)	8.523e-05
FALSE	High	CELLYEGPPDDEAAMGIK	1xbiotin:sigma-B1267-2 [C1]	1	2	P13639	0	2402.07	HCD (High Energy Collision Dissociation)	0.001316
FALSE	High	DLEEDHACIPIK	1xbiotin:sigma-B1267-2 [C8]	1	3	P13639	0	1833.85	HCD (High Energy Collision Dissociation)	0.01334
FALSE	High	TFCQLILDPIFK	1xbiotin:sigma-B1267-2 [C3]	1	2	P13639	0	1888.97	HCD (High Energy Collision Dissociation)	0.0005802
FALSE	High	ETVSEESNVLCLSK	1xbiotin:sigma-B1267-2 [C11]	1	2	P13639	0	1988.93	HCD (High Energy Collision Dissociation)	0.001563
FALSE	High	STLTDSLVCK	1xbiotin:sigma-B1267-2 [C9]	1	2	P13639	0	1517.73	HCD (High Energy Collision Dissociation)	0.002342
FALSE	High	WLPAGDALLQMITIHLPSPVTAQK		1	2	P13639	0	2600.43	HCD (High Energy Collision Dissociation)	0.04438
FALSE	High	DLEEDHACIPIKK	1xbiotin:sigma-B1267-2 [C8]	1	3	P13639	1	1961.95	HCD (High Energy Collision Dissociation)	0.05188
FALSE	High	DLEEDHAcIPIKK	C8(Carbamidomethyl)	1	1	P13639	1	1567.78	HCD (High Energy Collision Dissociation)	0.04394
FALSE	High	RcLYASVLTAQPR	C2(Carbamidomethyl)	1	1	P13639	1	1534.82	HCD (High Energy Collision Dissociation)	0.004647
FALSE	High	ETVSEESNVLcLSK	C11(biotin:sigma-B1267-2)	1	1	P13639	0	1988.93	HCD (High Energy Collision Dissociation)	0.00141
FALSE	High	TGTITTFEHAHNMR		1	1	P13639	0	1615.76	HCD (High Energy Collision Dissociation)	0.01866
FALSE	High	WLPAGDALLQMITIHLPSPVTAQK		1	1	P13639	0	2600.43	HCD (High Energy Collision Dissociation)	7.23e-06
FALSE	High	NMSVIAHVDHGK		1	1	P13639	0	1307.65	HCD (High Energy Collision Dissociation)	0.1377
FALSE	High	RWLPAGDALLQMITIHLPSPVTAQK		1	1	P13639	1	2756.53	HCD (High Energy Collision Dissociation)	1.836e-06
FALSE	High	ARYLAEKYEWDVAEAR		1	1	P13639	2	1969.98	HCD (High Energy Collision Dissociation)	0.03212
FALSE	High	VMKFSVSPVVR		1	1	P13639	1	1248.71	HCD (High Energy Collision Dissociation)	0.0018
FALSE	High	EDLYLKPIQR		1	1	P13639	0	1274.71	HCD (High Energy Collision Dissociation)	0.01532
FALSE	High	YEWDVAEAR		1	1	P13639	0	1138.52	HCD (High Energy Collision Dissociation)	0.01621
FALSE	High	STLTDSLVcK	C9(biotin:sigma-B1267-2)	1	1	P13639	0	1517.73	HCD (High Energy Collision Dissociation)	0.0185
FALSE	High	RcLYASVLTAQPR	C2(MMTS)	1	1	P13639	1	1523.78	HCD (High Energy Collision Dissociation)	0.001696
FALSE	High	cLYASVLTAQPR	C1(Carbamidomethyl)	1	1	P13639	0	1378.71	HCD (High Energy Collision Dissociation)	0.0001834
FALSE	High	KEDLYLKPIQR		1	1	P13639	1	1402.8	HCD (High Energy Collision Dissociation)	0.0008511
FALSE	High	GVQYLNEIK		1	1	P13639	0	1063.58	HCD (High Energy Collision Dissociation)	0.02882
FALSE	High	TGTITTFEHAHNmR	M13(Oxidation)	1	1	P13639	0	1631.76	HCD (High Energy Collision Dissociation)	0.1686
FALSE	High	STLTDSLVcK	C9(Carbamidomethyl)	1	1	P13639	0	1123.57	HCD (High Energy Collision Dissociation)	0.05502
FALSE	High	DLEEDHAcIPIKK	C8(biotin:sigma-B1267-2)	1	1	P13639	1	1961.94	HCD (High Energy Collision Dissociation)	0.0554
FALSE	High	ETVSEESNVLcLSK	C11(Carbamidomethyl)	1	1	P13639	0	1594.76	HCD (High Energy Collision Dissociation)	0.0001685
FALSE	High	cAQGcIcK	C1(Carbamidomethyl); C5(Carbamidomethyl); C7(biotin:sigma-B1267-2)	1	6	P13640	0	1390.57	HCD (High Energy Collision Dissociation)	0.1549
FALSE	High	TICAILENYQTEK	1xbiotin:sigma-B1267-2 [C3]	1	2	P13642	0	1976.95	HCD (High Energy Collision Dissociation)	0.008415
FALSE	High	LKYENEVALR		1	1	P13645	1	1234.68	HCD (High Energy Collision Dissociation)	0.003083
FALSE	High	QSVEADINGLRR		1	4	P13645	1	1357.72	HCD (High Energy Collision Dissociation)	0.02107
FALSE	High	ALEESNYELEGK		1	1	P13645	0	1381.66	HCD (High Energy Collision Dissociation)	0.000847
FALSE	High	ISSSKGSLGGGFSSGGFSGGSFSR		1	1	P13645	1	2210.05	HCD (High Energy Collision Dissociation)	0.003326
FALSE	High	VLDELTLTK		1	1	P13645	0	1031.6	HCD (High Energy Collision Dissociation)	0.01881
FALSE	High	IRLENEIQTYR		1	1	P13645	1	1434.77	HCD (High Energy Collision Dissociation)	0.00903
FALSE	High	ISISTSGGSFR		1	1	P13647	0	1111.57	HCD (High Energy Collision Dissociation)	0.03948
FALSE	High	IDATSASVLASR		1	1	P13667	0	1190.64	HCD (High Energy Collision Dissociation)	0.0006366
FALSE	High	YALPLVGHRK		1	1	P13667	1	1153.68	HCD (High Energy Collision Dissociation)	0.09511
FALSE	High	GQAVDYEGSRTQEEIVAK		1	1	P13667	1	1979.97	HCD (High Energy Collision Dissociation)	0.1819
FALSE	High	QLEPVYNSLAK		1	1	P13667	0	1261.68	HCD (High Energy Collision Dissociation)	0.09604
FALSE	High	HAAcPVLVGNK	C4(biotin:sigma-B1267-2)	1	3	P13674-1	0	1559.78	HCD (High Energy Collision Dissociation)	0.1699
FALSE	High	AGKPHLVLGLLWQIIK		1	1	P13797	0	1786.11	HCD (High Energy Collision Dissociation)	3.65e-07
FALSE	High	LNLAFVANLFNK		1	1	P13797	0	1363.77	HCD (High Energy Collision Dissociation)	0.0014
FALSE	High	MVMTVFACLMGR	1xOxidation [M]; 1xCarbamidomethyl [C8]	1	1	P13797	0	1431.66	HCD (High Energy Collision Dissociation)	0.04638
FALSE	High	AVGDGIVLCK	1xbiotin:sigma-B1267-2 [C9]	1	1	P13797	0	1425.72	HCD (High Energy Collision Dissociation)	0.02804
FALSE	High	MVMTVFAcLMGR	C8(Carbamidomethyl)	1	3	P13797	0	1415.68	HCD (High Energy Collision Dissociation)	0.1884
FALSE	High	LNLAFVANLFNK		1	3	P13797	0	1363.77	HCD (High Energy Collision Dissociation)	0.001668
FALSE	High	LNLAFVANLFNKYPALTKPENQDIDWTLLEGETR		1	3	P13797	1	3934.05	HCD (High Energy Collision Dissociation)	0.007179
FALSE	High	IKVPVDWSK		1	3	P13797	1	1071.62	HCD (High Energy Collision Dissociation)	0.1098
FALSE	High	RLPVATIFTTHATLLGR		1	1	P13807	1	1867.09	HCD (High Energy Collision Dissociation)	0.1729
FALSE	High	VIVVGNPANTNCLTASK	1xbiotin:sigma-B1267-2 [C12]	1	2	P14152	0	2152.09	HCD (High Energy Collision Dissociation)	0.01281
FALSE	High	LLCGLLAER	1xbiotin:sigma-B1267-2 [C3]	1	1	P14174	0	1438.75	HCD (High Energy Collision Dissociation)	0.04669
FALSE	High	SYSKLLcGLLAERLR	C7(MMTS)	1	1	P14174	2	1767.96	HCD (High Energy Collision Dissociation)	0.0005925
FALSE	High	SYSKLLcGLLAER	C7(biotin:sigma-B1267-2)	1	1	P14174	1	1903.97	HCD (High Energy Collision Dissociation)	0.002051
FALSE	High	LLcGLLAER	C3(MMTS)	1	1	P14174	0	1033.55	HCD (High Energy Collision Dissociation)	0.02648
FALSE	High	LLcGLLAER	C3(Carbamidomethyl)	1	1	P14174	0	1044.59	HCD (High Energy Collision Dissociation)	0.02493
FALSE	High	LLcGLLAER	C3(biotin:sigma-B1267-2)	1	1	P14174	0	1438.75	HCD (High Energy Collision Dissociation)	0.002346
FALSE	High	GVSLTNHHFYDESKPFTCLDGSATIPFDQVNDDYCDCK	2xCarbamidomethyl [C18; C35]; 1xbiotin:sigma-B1267-2 [C37]	1	1	P14314	0	4847.08	HCD (High Energy Collision Dissociation)	0.1563
FALSE	High	YEQGTGcWQGPNR	C7(biotin:sigma-B1267-2)	1	2	P14314	0	1946.83	HCD (High Energy Collision Dissociation)	0.01358
FALSE	High	LcPFKLVSQKPK	C2(Carbamidomethyl)	1	2	P14314	1	1444.83	HCD (High Energy Collision Dissociation)	0.04795
FALSE	High	SLKDMEESIR		1	2	P14314	1	1207.6	HCD (High Energy Collision Dissociation)	0.07864
FALSE	High	LWEEQLAAAK		1	2	P14314	0	1158.61	HCD (High Energy Collision Dissociation)	0.007926
FALSE	High	ERESLQQMAEVTR		1	2	P14314	1	1576.78	HCD (High Energy Collision Dissociation)	0.023
FALSE	High	AQQEQELAADAFK		1	2	P14314	0	1448.7	HCD (High Energy Collision Dissociation)	2.724e-05
FALSE	High	GLTVVVAFR		1	1	P14324	0	961.583	HCD (High Energy Collision Dissociation)	0.01335
FALSE	High	HIDCAAIYGNEPEIGEALK	1xbiotin:sigma-B1267-2 [C4]	1	1	P14550	0	2494.17	HCD (High Energy Collision Dissociation)	0.1242
FALSE	High	CDENILWLDYK	1xbiotin:sigma-B1267-2 [C1]	1	2	P14618	0	1862.85	HCD (High Energy Collision Dissociation)	0.0002974
FALSE	High	EAEAAIYHLQLFEELRR		1	2	P14618	1	2088.09	HCD (High Energy Collision Dissociation)	6.234e-05
FALSE	High	GFFKKGDVVIVLTGWRPGSGFTNTMR		1	2	P14618	2	2870.51	HCD (High Energy Collision Dissociation)	0.007758
FALSE	High	GFFKKGDVVIVLTGWRPGSGFTNTMR	1xOxidation [M25]	1	2	P14618	2	2886.51	HCD (High Energy Collision Dissociation)	0.003621
FALSE	High	GDVVIVLTGWRPGSGFTNTMR		1	2	P14618	0	2263.17	HCD (High Energy Collision Dissociation)	0.0002225
FALSE	High	GDVVIVLTGWRPGSGFTNTMR	1xOxidation [M20]	1	2	P14618	0	2279.16	HCD (High Energy Collision Dissociation)	9.571e-05
FALSE	High	TATESFASDPILYRPVAVALDTK		1	1	P14618	0	2465.29	HCD (High Energy Collision Dissociation)	0.002091
FALSE	High	LDIDSPPITARNTGIICTIGPASR	1xMMTS [C17]	1	1	P14618	1	2527.3	HCD (High Energy Collision Dissociation)	0.02073
FALSE	High	AEGSDVANAVLDGADCIMLSGETAK	1xbiotin:sigma-B1267-2 [C16]	1	2	P14618	0	2888.31	HCD (High Energy Collision Dissociation)	0.001067
FALSE	High	AEGSDVANAVLDGADCIMLSGETAK	1xOxidation [M18]; 1xbiotin:sigma-B1267-2 [C16]	1	2	P14618	0	2904.31	HCD (High Energy Collision Dissociation)	3.018e-09
FALSE	High	NTGIICTIGPASR	1xMMTS [C6]	1	2	P14618	0	1348.67	HCD (High Energy Collision Dissociation)	0.01711
FALSE	High	NTGIICTIGPASR	1xbiotin:sigma-B1267-2 [C6]	1	2	P14618	0	1753.87	HCD (High Energy Collision Dissociation)	7.98e-06
FALSE	High	AGKPVICATQMLESMIK	1xbiotin:sigma-B1267-2 [C7]	1	2	P14618	0	2271.14	HCD (High Energy Collision Dissociation)	3.473e-07
FALSE	High	AGKPVICATQMLESMIK	1xOxidation [M]; 1xbiotin:sigma-B1267-2 [C7]	1	2	P14618	0	2287.13	HCD (High Energy Collision Dissociation)	2.348e-08
FALSE	High	AGKPVICATQMLESMIK	2xOxidation [M11; M15]; 1xbiotin:sigma-B1267-2 [C7]	1	2	P14618	0	2303.13	HCD (High Energy Collision Dissociation)	1.027e-06
FALSE	High	AGKPVICATQMLESMIKKPRPTR	1xCarbamidomethyl [C7]	1	2	P14618	1	2612.42	HCD (High Energy Collision Dissociation)	0.01355
FALSE	High	KGDVVIVLTGWRPGSGFTNTMR		1	2	P14618	1	2391.26	HCD (High Energy Collision Dissociation)	0.003065
FALSE	High	KGDVVIVLTGWRPGSGFTNTMR	1xOxidation [M21]	1	2	P14618	1	2407.26	HCD (High Energy Collision Dissociation)	0.0002203
FALSE	High	CCSGAIIVLTK	1xCarbamidomethyl [C]; 1xbiotin:sigma-B1267-2 [C]	1	2	P14618	0	1615.8	HCD (High Energy Collision Dissociation)	0.01305
FALSE	High	GIFPVLCK	1xbiotin:sigma-B1267-2 [C7]	1	2	P14618	0	1327.69	HCD (High Energy Collision Dissociation)	0.04342
FALSE	High	NTGIIcTIGPASR	C6(Carbamidomethyl)	1	2	P14618	0	1359.71	HCD (High Energy Collision Dissociation)	0.001087
FALSE	High	NTGIIcTIGPASR	C6(biotin:sigma-B1267-2)	1	2	P14618	0	1753.88	HCD (High Energy Collision Dissociation)	0.00204
FALSE	High	ccSGAIIVLTK	C1(Carbamidomethyl); C2(Carbamidomethyl)	1	2	P14618	0	1221.63	HCD (High Energy Collision Dissociation)	0.02558
FALSE	High	RFDEILEASDGIMVAR		1	3	P14618	1	1821.91	HCD (High Energy Collision Dissociation)	0.0417
FALSE	High	GADFLVTEVENGGSLGSK		1	3	P14618	0	1779.87	HCD (High Energy Collision Dissociation)	0.001048
FALSE	High	YRPRAPIIAVTR		1	3	P14618	1	1412.85	HCD (High Energy Collision Dissociation)	0.04679
FALSE	High	TATESFASDPILYRPVAVALDTK		1	3	P14618	0	2465.29	HCD (High Energy Collision Dissociation)	0.0009241
FALSE	High	GFFKKGDVVIVLTGWRPGSGFTNTMR		1	3	P14618	2	2870.51	HCD (High Energy Collision Dissociation)	0.002933
FALSE	High	TATESFASDPILYRPVAVALDTKGPEIR		1	3	P14618	1	3017.61	HCD (High Energy Collision Dissociation)	0.008245
FALSE	High	EAEAAIYHLQLFEELRR		1	2	P14618	1	2088.08	HCD (High Energy Collision Dissociation)	0.002552
FALSE	High	KGDVVIVLTGWRPGSGFTNTMR		1	3	P14618	1	2391.26	HCD (High Energy Collision Dissociation)	0.09491
FALSE	High	APIIAVTRNPQTAR		1	3	P14618	1	1507.87	HCD (High Energy Collision Dissociation)	0.06195
FALSE	High	ITLDNAYMEK		1	3	P14618	0	1197.58	HCD (High Energy Collision Dissociation)	0.009868
FALSE	High	SVETLKEMIK		1	2	P14618	1	1177.65	HCD (High Energy Collision Dissociation)	0.0003859
FALSE	High	GDVVIVLTGWRPGSGFTNTMR		1	3	P14618	0	2263.17	HCD (High Energy Collision Dissociation)	0.001447
FALSE	High	TGLIKGSGTAEVELKK		1	3	P14618	2	1630.94	HCD (High Energy Collision Dissociation)	0.01332
FALSE	High	NTGIIcTIGPASR	C6(MMTS)	1	2	P14618	0	1348.67	HCD (High Energy Collision Dissociation)	0.02377
FALSE	High	LNFSHGTHEYHAETIKNVR		1	2	P14618	1	2253.12	HCD (High Energy Collision Dissociation)	0.1779
FALSE	High	LNFSHGTHEYHAETIK		1	2	P14618	0	1883.9	HCD (High Energy Collision Dissociation)	0.2744
FALSE	High	KYSQFINFPIYVWSSK		1	1	P14625	1	2007.04	HCD (High Energy Collision Dissociation)	0.0001579
FALSE	High	YSQFINFPIYVWSSK		1	1	P14625	0	1878.94	HCD (High Energy Collision Dissociation)	0.0004444
FALSE	High	AQAYQTGKDISTNYYASQKK		1	1	P14625	2	2265.11	HCD (High Energy Collision Dissociation)	0.1933
FALSE	High	FAFQAEVNR		1	1	P14625	0	1081.54	HCD (High Energy Collision Dissociation)	0.005111
FALSE	High	YLNFVK		1	1	P14625	0	783.44	HCD (High Energy Collision Dissociation)	0.06017
FALSE	High	GTTITLVLK		1	1	P14625	0	945.597	HCD (High Energy Collision Dissociation)	0.03621
FALSE	High	KYSQFINFPIYVWSSK		1	1	P14625	1	2007.04	HCD (High Energy Collision Dissociation)	0.04798
FALSE	High	YSQFINFPIYVWSSK		1	1	P14625	0	1878.95	HCD (High Energy Collision Dissociation)	0.1135
FALSE	High	AQAYQTGKDISTNYYASQK		1	1	P14625	1	2137.02	HCD (High Energy Collision Dissociation)	0.01367
FALSE	High	IYFMAGSSR		1	1	P14625	0	1031.5	HCD (High Energy Collision Dissociation)	0.1162
FALSE	High	ELISNASDALDK		2	2	P14625; P08238	0	1275.64	HCD (High Energy Collision Dissociation)	0.006973
FALSE	High	ELISNASDALDKIR		2	2	P14625; P08238	1	1544.82	HCD (High Energy Collision Dissociation)	0.0001915
FALSE	High	ILYSQCGDVMR	1xbiotin:sigma-B1267-2 [C6]	1	2	P14649	0	1735.8	HCD (High Energy Collision Dissociation)	0.0005604
FALSE	High	ILYSQcGDVMR	C6(Carbamidomethyl)	1	3	P14649	0	1341.63	HCD (High Energy Collision Dissociation)	0.03125
FALSE	High	ILYSQcGDVMR	C6(biotin:sigma-B1267-2)	1	3	P14649	0	1735.8	HCD (High Energy Collision Dissociation)	0.01335
FALSE	High	ALGQNPTNAEVLK		1	3	P14649	0	1354.73	HCD (High Energy Collision Dissociation)	0.12
FALSE	High	VLGLVLLR		1	2	P14678	0	882.614	HCD (High Energy Collision Dissociation)	0.002505
FALSE	High	RVLGLVLLR		1	5	P14678-3	1	1038.71	HCD (High Energy Collision Dissociation)	0.05495
FALSE	High	LHIEALLHGNITK		1	2	P14735	0	1458.84	HCD (High Energy Collision Dissociation)	0.00229
FALSE	High	NCWQNYLDFHR	1xbiotin:sigma-B1267-2 [C2]	1	1	P14854	0	1946.84	HCD (High Energy Collision Dissociation)	0.0003106
FALSE	High	LNVcVSK	C4(biotin:sigma-B1267-2)	1	5	P14866	0	1213.61	HCD (High Energy Collision Dissociation)	0.07909
FALSE	High	LEYCEALAMLR	1xbiotin:sigma-B1267-2 [C4]	1	1	P14868	0	1762.83	HCD (High Energy Collision Dissociation)	0.0002925
FALSE	High	VTMLFLGLHNVR		1	1	P14868	0	1399.79	HCD (High Energy Collision Dissociation)	0.000549
FALSE	High	VTMLFLGLHNVR	1xOxidation [M3]	1	1	P14868	0	1415.78	HCD (High Energy Collision Dissociation)	0.01281
FALSE	High	LQSGICHLFR	1xbiotin:sigma-B1267-2 [C6]	1	1	P14868	0	1624.81	HCD (High Energy Collision Dissociation)	0.05248
FALSE	High	QCFLVLR	1xbiotin:sigma-B1267-2 [C2]	1	1	P14868	0	1329.68	HCD (High Energy Collision Dissociation)	0.1364
FALSE	High	VTMLFLGLHNVR		1	2	P14868	0	1399.79	HCD (High Energy Collision Dissociation)	0.000797
FALSE	High	AIGISNFNHLQVEMILNKPGLK		1	1	P15121	0	2436.34	HCD (High Energy Collision Dissociation)	4.555e-08
FALSE	High	LDYLDLYLIHWPTGFKPGK		1	1	P15121	0	2276.21	HCD (High Energy Collision Dissociation)	7.149e-05
FALSE	High	AIGISNFNHLQVEMILNKPGLK	1xOxidation [M14]	1	1	P15121	0	2452.34	HCD (High Energy Collision Dissociation)	0.1955
FALSE	High	LESGSIcK	C7(biotin:sigma-B1267-2)	1	3	P15170-3	0	1287.61	HCD (High Energy Collision Dissociation)	0.2034
FALSE	High	HLIVLINK		1	4	P15170-3	0	949.619	HCD (High Energy Collision Dissociation)	0.04449
FALSE	High	SLASSLPGQTKILAKVFYGEN		1	1	P15252	2	2223.2	HCD (High Energy Collision Dissociation)	0.0003835
FALSE	High	EVWYFGLHYVDNK		1	1	P15311	0	1669.8	HCD (High Energy Collision Dissociation)	0.1124
FALSE	High	MQIFVKTLTGKTITLEVEPSDTIENVK		1	11	P15357	2	3034.64	HCD (High Energy Collision Dissociation)	4.077e-11
FALSE	High	MQIFVKTLTGKTITLEVEPSDTIENVK	1xOxidation [M1]	1	11	P15357	2	3050.63	HCD (High Energy Collision Dissociation)	3.646e-08
FALSE	High	LELVLEAHRPICK	1xbiotin:sigma-B1267-2 [C12]	1	1	P15407	0	1972.05	HCD (High Energy Collision Dissociation)	0.0003238
FALSE	High	RPcEQISPEEEER	C3(biotin:sigma-B1267-2)	1	1	P15407	0	2052.91	HCD (High Energy Collision Dissociation)	0.0004116
FALSE	High	LELVLEAHRPIcK	C12(Carbamidomethyl)	1	2	P15407	0	1577.88	HCD (High Energy Collision Dissociation)	0.0003333
FALSE	High	LELVLEAHRPIcK	C12(biotin:sigma-B1267-2)	1	2	P15407	0	1972.06	HCD (High Energy Collision Dissociation)	0.001664
FALSE	High	RRPcEQISPEEEER	C4(biotin:sigma-B1267-2)	1	1	P15407	1	2209.01	HCD (High Energy Collision Dissociation)	0.006915
FALSE	High	GDFCIQVGR	1xbiotin:sigma-B1267-2 [C4]	1	3	P15531	0	1445.67	HCD (High Energy Collision Dissociation)	0.03672
FALSE	High	VmLGETNPADSKPGTIR	M2(Oxidation)	1	5	P15531-2	0	1801.91	HCD (High Energy Collision Dissociation)	0.1652
FALSE	High	GDFcIQVGR	C4(Carbamidomethyl)	1	5	P15531-2	0	1051.5	HCD (High Energy Collision Dissociation)	0.03365
FALSE	High	GDFcIQVGR	C4(biotin:sigma-B1267-2)	1	5	P15531-2	0	1445.67	HCD (High Energy Collision Dissociation)	0.09806
FALSE	High	GLVGEIIKR		1	4	P15531-2	1	984.621	HCD (High Energy Collision Dissociation)	0.0547
FALSE	High	TFIAIKPDGVQR		1	4	P15531-2	0	1344.76	HCD (High Energy Collision Dissociation)	0.003306
FALSE	High	FGLSVGHHLGK		1	3	P15559-1	0	1151.63	HCD (High Energy Collision Dissociation)	0.04767
FALSE	High	GCTATLGNFAK	1xbiotin:sigma-B1267-2 [C2]	1	1	P15880	0	1533.72	HCD (High Energy Collision Dissociation)	0.006437
FALSE	High	FKAFVAIGDYNGHVGLGVK		1	1	P15880	1	1992.07	HCD (High Energy Collision Dissociation)	0.003945
FALSE	High	TYSYLTPDLWK		1	1	P15880	0	1386.69	HCD (High Energy Collision Dissociation)	0.1545
FALSE	High	ALSIGFETcR	C9(biotin:sigma-B1267-2)	1	17	P16070	0	1547.73	HCD (High Energy Collision Dissociation)	0.02819
FALSE	High	TEAADLcK	C7(biotin:sigma-B1267-2)	1	18	P16070	0	1301.59	HCD (High Energy Collision Dissociation)	0.00544
FALSE	High	FAGVFHVEK		1	18	P16070	0	1033.55	HCD (High Energy Collision Dissociation)	0.02953
FALSE	High	ALSIGFETcR	C9(Carbamidomethyl)	1	17	P16070	0	1153.56	HCD (High Energy Collision Dissociation)	0.01041
FALSE	High	YGFIEGHVVIPR		1	17	P16070	0	1386.75	HCD (High Energy Collision Dissociation)	0.0001459
FALSE	High	ILLNACCPGWVR	1xCarbamidomethyl [C]; 1xbiotin:sigma-B1267-2 [C]	1	1	P16152	0	1852.9	HCD (High Energy Collision Dissociation)	0.003761
FALSE	High	ILLNAccPGWVR	C6(biotin:sigma-B1267-2); C7(Carbamidomethyl)	1	1	P16152	0	1852.9	HCD (High Energy Collision Dissociation)	0.01845
FALSE	High	ILLNAccPGWVR	C6(Carbamidomethyl); C7(biotin:sigma-B1267-2)	1	1	P16152	0	1852.91	HCD (High Energy Collision Dissociation)	0.161
FALSE	High	KASGPPVSELITK		1	3	P16402	1	1326.76	HCD (High Energy Collision Dissociation)	0.1338
FALSE	High	TLWSVGCEITK	1xbiotin:sigma-B1267-2 [C7]	1	1	P16629	0	1687.82	HCD (High Energy Collision Dissociation)	0.002252
FALSE	High	GGWSCHPLHEVVPSVTK	1xbiotin:sigma-B1267-2 [C5]	1	1	P16629	0	2284.1	HCD (High Energy Collision Dissociation)	0.008739
FALSE	High	EDVFVHQTAIK		1	5	P16989-1	0	1286.67	HCD (High Energy Collision Dissociation)	0.1832
FALSE	High	EDVFVHQTAIKK		1	4	P16989-1	1	1414.77	HCD (High Energy Collision Dissociation)	0.1245
FALSE	High	LEICNLTPDTLTSDTYK	1xbiotin:sigma-B1267-2 [C4]	1	1	P17655	0	2378.13	HCD (High Energy Collision Dissociation)	0.008461
FALSE	High	LPPGEYILVPSTFEPNKDGDFCIR	1xbiotin:sigma-B1267-2 [C22]	1	1	P17655	1	3158.53	HCD (High Energy Collision Dissociation)	0.131
FALSE	High	MPCQLHQVIVAR	1xbiotin:sigma-B1267-2 [C3]	1	1	P17655	0	1845.93	HCD (High Energy Collision Dissociation)	0.1803
FALSE	High	LLETCSIALVGK	1xbiotin:sigma-B1267-2 [C5]	1	1	P17812	0	1697.9	HCD (High Energy Collision Dissociation)	0.001073
FALSE	High	GLGLSPDLVVCR	1xbiotin:sigma-B1267-2 [C11]	1	1	P17812	0	1679.86	HCD (High Energy Collision Dissociation)	0.002931
FALSE	High	MKYILVTGGVISGIGK		1	2	P17812	1	1635.95	HCD (High Energy Collision Dissociation)	0.003588
FALSE	High	FSFLLHFYTVPIPK		1	1	P17813	0	1708.95	HCD (High Energy Collision Dissociation)	0.0003935
FALSE	High	TLSYLLPAIVHINHQPFLER		1	2	P17844	0	2361.31	HCD (High Energy Collision Dissociation)	0.001747
FALSE	High	ELAQQVQQVAAEYCR	1xbiotin:sigma-B1267-2 [C14]	1	2	P17844	0	2187.03	HCD (High Energy Collision Dissociation)	0.0005202
FALSE	High	LIDFLECGK	1xbiotin:sigma-B1267-2 [C7]	1	2	P17844	0	1488.72	HCD (High Energy Collision Dissociation)	0.08503
FALSE	High	TLSYLLPAIVHINHQPFLER		1	1	P17844	0	2361.31	HCD (High Energy Collision Dissociation)	0.0004856
FALSE	High	STcIYGGAPK	C3(biotin:sigma-B1267-2)	1	6	P17844	0	1447.67	HCD (High Energy Collision Dissociation)	0.005557
FALSE	High	VIVcNTK	C4(biotin:sigma-B1267-2)	1	1	P17931	0	1227.62	HCD (High Energy Collision Dissociation)	0.01839
FALSE	High	AVcVEAGMIALRR	C3(Carbamidomethyl)	1	1	P17980	1	1445.77	HCD (High Energy Collision Dissociation)	0.08078
FALSE	High	AVcVEAGMIALRR	C3(MMTS)	1	1	P17980	1	1434.74	HCD (High Energy Collision Dissociation)	0.01925
FALSE	High	VLCELADLQDK	1xbiotin:sigma-B1267-2 [C3]	1	2	P17987	0	1697.82	HCD (High Energy Collision Dissociation)	0.001434
FALSE	High	IACLDFSLQK	1xbiotin:sigma-B1267-2 [C3]	1	2	P17987	0	1588.79	HCD (High Energy Collision Dissociation)	0.002887
FALSE	High	ILATGANVILTTGGIDDMCLK	1xbiotin:sigma-B1267-2 [C19]	1	1	P17987	0	2570.3	HCD (High Energy Collision Dissociation)	0.04501
FALSE	High	YPVNSVNILK		1	1	P17987	0	1146.65	HCD (High Energy Collision Dissociation)	0.1048
FALSE	High	IRVMLYPSR		1	1	P18077	1	1134.64	HCD (High Energy Collision Dissociation)	0.1215
FALSE	High	YGIIcMEDLIHEIYTVGKR	C5(Carbamidomethyl)	1	1	P18124	1	2310.15	HCD (High Energy Collision Dissociation)	8.726e-05
FALSE	High	TNLLQVCER	1xbiotin:sigma-B1267-2 [C7]	1	1	P18206	0	1526.75	HCD (High Energy Collision Dissociation)	0.03173
FALSE	High	IAELCDDPK	1xbiotin:sigma-B1267-2 [C5]	1	1	P18206	0	1454.67	HCD (High Energy Collision Dissociation)	0.1259
FALSE	High	GWLRDPSASPGDAGEQAIR		1	2	P18206	1	1982.97	HCD (High Energy Collision Dissociation)	0.004187
FALSE	High	MTGLVDEAIDTK		1	2	P18206	0	1292.64	HCD (High Energy Collision Dissociation)	0.001212
FALSE	High	MSAEINEIIR		1	3	P18206	0	1175.61	HCD (High Energy Collision Dissociation)	0.2482
FALSE	High	SALTVQFVQGIFVEK		1	5	P18613	0	1665.92	HCD (High Energy Collision Dissociation)	0.1594
FALSE	High	INPYMSSPCHIEMILTEK	1xbiotin:sigma-B1267-2 [C9]	1	1	P18621	0	2557.2	HCD (High Energy Collision Dissociation)	0.03584
FALSE	High	INPYMSSPCHIEMILTEK	2xOxidation [M5; M13]; 1xbiotin:sigma-B1267-2 [C9]	1	1	P18621	0	2589.19	HCD (High Energy Collision Dissociation)	0.01517
FALSE	High	YNGGVGRcAQAK	C8(biotin:sigma-B1267-2)	1	3	P18621-3	1	1674.78	HCD (High Energy Collision Dissociation)	0.2562
FALSE	High	KSAEFLLHMLK		1	3	P18621-3	1	1316.74	HCD (High Energy Collision Dissociation)	0.0001928
FALSE	High	QWGWTQGR		1	3	P18621-3	0	1018.48	HCD (High Energy Collision Dissociation)	0.05207
FALSE	High	YADLTEDQLPSCESLK	1xbiotin:sigma-B1267-2 [C12]	1	1	P18669	0	2263.03	HCD (High Energy Collision Dissociation)	0.0002383
FALSE	High	YADLTEDQLPScESLKDTIAR	C12(biotin:sigma-B1267-2)	1	1	P18669	1	2819.32	HCD (High Energy Collision Dissociation)	0.01237
FALSE	High	YADLTEDQLPScESLK	C12(biotin:sigma-B1267-2)	1	1	P18669	0	2263.04	HCD (High Energy Collision Dissociation)	0.2446
FALSE	High	VLIAAHGNSLR		1	2	P18669	0	1150.67	HCD (High Energy Collision Dissociation)	0.002041
FALSE	High	VLIAAHGNSLRGIVK		1	2	P18669	1	1547.94	HCD (High Energy Collision Dissociation)	0.03665
FALSE	High	ALPFWNEEIVPQIK		1	3	P18669	0	1683.92	HCD (High Energy Collision Dissociation)	0.03791
FALSE	High	HGESAWNLENR		1	1	P18669	0	1312.6	HCD (High Energy Collision Dissociation)	0.02704
FALSE	High	HGEAQVKIWR		1	2	P18669	1	1223.66	HCD (High Energy Collision Dissociation)	0.03814
FALSE	High	HYGGLTGLNKAETAAK		1	3	P18669	1	1630.85	HCD (High Energy Collision Dissociation)	0.08967
FALSE	High	RVLIAAHGNSLR		1	2	P18669	1	1306.77	HCD (High Energy Collision Dissociation)	0.01609
FALSE	High	VEGTEPTTAFNLFVGNLNFNKSAPELK		1	1	P19338	1	2937.5	HCD (High Energy Collision Dissociation)	0.01454
FALSE	High	AIRLELQGPR		1	1	P19338	1	1152.69	HCD (High Energy Collision Dissociation)	0.01454
FALSE	High	AIRLELQGPRGSPNAR		1	1	P19338	2	1734.97	HCD (High Energy Collision Dissociation)	0.04014
FALSE	High	ATFIKVPQNQNGK		1	1	P19338	1	1444.79	HCD (High Energy Collision Dissociation)	0.04327
FALSE	High	TLVLSNLSYSATEETLQEVFEK		1	1	P19338	0	2501.27	HCD (High Energy Collision Dissociation)	0.2196
FALSE	High	VEGTEPTTAFNLFVGNLNFNKSAPELK		1	1	P19338	1	2937.49	HCD (High Energy Collision Dissociation)	4.221e-05
FALSE	High	SISLYYTGEKGQNQDYR		1	1	P19338	1	2021.96	HCD (High Energy Collision Dissociation)	0.002845
FALSE	High	EVFEDAAEIR		1	1	P19338	0	1178.57	HCD (High Energy Collision Dissociation)	0.01273
FALSE	High	SKGIAYIEFK		1	1	P19338	1	1155.64	HCD (High Energy Collision Dissociation)	0.04967
FALSE	High	SISLYYTGEK		1	1	P19338	0	1160.58	HCD (High Energy Collision Dissociation)	0.02484
FALSE	High	NLPYKVTQDELK		1	1	P19338	1	1447.78	HCD (High Energy Collision Dissociation)	0.2226
FALSE	High	SISLYYTGEKGQNQDYRGGK		1	1	P19338	2	2264.09	HCD (High Energy Collision Dissociation)	0.006315
FALSE	High	NDLAVVDVR		1	1	P19338	0	1000.54	HCD (High Energy Collision Dissociation)	0.01134
FALSE	High	ATDCVGHDVVTLLR	1xbiotin:sigma-B1267-2 [C4]	1	1	P19367	0	1949.96	HCD (High Energy Collision Dissociation)	0.000828
FALSE	High	RHGILQFLHIYHAVK		1	3	P19468	1	1832.04	HCD (High Energy Collision Dissociation)	0.1939
FALSE	High	TSFVNFTDICK	1xbiotin:sigma-B1267-2 [C10]	1	1	P20042	0	1725.8	HCD (High Energy Collision Dissociation)	0.003505
FALSE	High	VLIEILCTR	1xbiotin:sigma-B1267-2 [C7]	1	1	P20073	0	1510.81	HCD (High Energy Collision Dissociation)	0.0164
FALSE	High	TILQCALNRPAFFAER	1xbiotin:sigma-B1267-2 [C5]	1	1	P20073	0	2301.16	HCD (High Energy Collision Dissociation)	0.001595
FALSE	High	VQASLAANTFTITGHAETK		1	2	P20290-1	0	1960.01	HCD (High Energy Collision Dissociation)	0.129
FALSE	High	LVDAICDK	1xbiotin:sigma-B1267-2 [C6]	1	1	P20337	0	1327.64	HCD (High Energy Collision Dissociation)	0.1747
FALSE	High	cGADIPSQEADK	C1(biotin:sigma-B1267-2)	1	1	P20592	0	1684.72	HCD (High Energy Collision Dissociation)	0.1555
FALSE	High	LSEGFSIHTR		1	1	P20618	0	1146.59	HCD (High Energy Collision Dissociation)	0.00138
FALSE	High	AMTTGAIAAMLSTILYSR		1	1	P20618	0	1870.97	HCD (High Energy Collision Dissociation)	0.1211
FALSE	High	GLESTTLADKDGEIYcK	C16(Carbamidomethyl)	1	1	P21291	1	1899.9	HCD (High Energy Collision Dissociation)	0.00473
FALSE	High	cSQAVYAAEK	C1(biotin:sigma-B1267-2)	1	1	P21291	0	1520.69	HCD (High Energy Collision Dissociation)	0.008079
FALSE	High	VHSPSGALEECYVTEIDQDK	1xbiotin:sigma-B1267-2 [C11]	1	1	P21333	0	2671.2	HCD (High Energy Collision Dissociation)	4.967e-06
FALSE	High	LQVEPAVDTSGVQCYGPGIEGQGVFR	1xbiotin:sigma-B1267-2 [C14]	1	1	P21333	0	3157.51	HCD (High Energy Collision Dissociation)	4.398e-06
FALSE	High	IVGPSGAAVPCK	1xbiotin:sigma-B1267-2 [C11]	1	1	P21333	0	1549.79	HCD (High Energy Collision Dissociation)	0.0469
FALSE	High	TFSVWYVPEVTGTHKVTVLFAGQHIAK		1	1	P21333	1	3015.61	HCD (High Energy Collision Dissociation)	0.06831
FALSE	High	YVICVR	1xbiotin:sigma-B1267-2 [C4]	1	1	P21333	0	1203.6	HCD (High Energy Collision Dissociation)	0.1889
FALSE	High	VQVQDNEGcPVEALVK	C9(biotin:sigma-B1267-2)	1	2	P21333	0	2179.06	HCD (High Energy Collision Dissociation)	0.01022
FALSE	High	AHVVPcFDASK	C6(biotin:sigma-B1267-2)	1	2	P21333	0	1624.76	HCD (High Energy Collision Dissociation)	0.0124
FALSE	High	EEPcLLKR	C4(biotin:sigma-B1267-2)	1	2	P21333	1	1438.71	HCD (High Energy Collision Dissociation)	0.09729
FALSE	High	IVGPSGAAVPcK	C11(biotin:sigma-B1267-2)	1	2	P21333	0	1549.78	HCD (High Energy Collision Dissociation)	0.001761
FALSE	High	cSGPGLER	C1(biotin:sigma-B1267-2)	1	2	P21333	0	1269.57	HCD (High Energy Collision Dissociation)	0.06879
FALSE	High	TFSVWYVPEVTGTHKVTVLFAGQHIAK		1	2	P21333	1	3015.61	HCD (High Energy Collision Dissociation)	0.0007828
FALSE	High	TGVELGKPTHFTVNAK		1	2	P21333	0	1698.92	HCD (High Energy Collision Dissociation)	0.01533
FALSE	High	GAGSYTIMVLFADQATPTSPIR		1	2	P21333	0	2296.17	HCD (High Energy Collision Dissociation)	0.01458
FALSE	High	GAGTGGLGLAVEGPSEAK		1	2	P21333	0	1570.81	HCD (High Energy Collision Dissociation)	0.008083
FALSE	High	GKLDVQFSGLTK		1	2	P21333	1	1292.72	HCD (High Energy Collision Dissociation)	0.2281
FALSE	High	YGGPYHIGGSPFK		1	2	P21333	0	1379.67	HCD (High Energy Collision Dissociation)	0.02858
FALSE	High	AYGPGIEPTGNMVK		1	2	P21333	0	1433.71	HCD (High Energy Collision Dissociation)	0.1044
FALSE	High	VTVLFAGQHIAK		1	2	P21333	0	1283.75	HCD (High Energy Collision Dissociation)	0.004205
FALSE	High	AWGPGLEGGVVGK		1	2	P21333	0	1226.65	HCD (High Energy Collision Dissociation)	0.02968
FALSE	High	SPYTVTVGQAcNPSAcR	C11(Carbamidomethyl); C16(Carbamidomethyl)	1	2	P21333	0	1867.84	HCD (High Energy Collision Dissociation)	5.098e-05
FALSE	High	VANPSGNLTETYVQDR		1	2	P21333	0	1763.86	HCD (High Energy Collision Dissociation)	0.003676
FALSE	High	ATcAPQHGAPGPGPADASK	C3(biotin:sigma-B1267-2)	1	2	P21333	0	2183.99	HCD (High Energy Collision Dissociation)	0.08308
FALSE	High	THEAEIVEGENHTYcIR	C15(Carbamidomethyl)	1	2	P21333	0	2057.94	HCD (High Energy Collision Dissociation)	0.1752
FALSE	High	VAQPTITDNKDGTVTVR		1	2	P21333	1	1814.96	HCD (High Energy Collision Dissociation)	0.0006108
FALSE	High	YAPSEAGLHEMDIR		1	2	P21333	0	1588.74	HCD (High Energy Collision Dissociation)	0.116
FALSE	High	LIALLEVLSQK		3	3	P21333; O75369; Q14315	0	1226.77	HCD (High Energy Collision Dissociation)	0.01258
FALSE	High	IEcDDKGDGScDVR	C3(biotin:sigma-B1267-2); C11(Carbamidomethyl)	2	4	P21333; Q14315	1	2019.82	HCD (High Energy Collision Dissociation)	0.0261
FALSE	High	YNAQcQETIR	C5(biotin:sigma-B1267-2)	1	2	P21741	0	1676.75	HCD (High Energy Collision Dissociation)	0.09695
FALSE	High	YQIDPDACFSAK	1xbiotin:sigma-B1267-2 [C8]	1	1	P21796	0	1808.8	HCD (High Energy Collision Dissociation)	0.03032
FALSE	High	EHINLGCDMDFDIAGPSIR	1xOxidation [M9]; 1xbiotin:sigma-B1267-2 [C7]	1	1	P21796	0	2570.15	HCD (High Energy Collision Dissociation)	0.001549
FALSE	High	EHINLGCDMDFDIAGPSIR	1xbiotin:sigma-B1267-2 [C7]	1	1	P21796	0	2554.15	HCD (High Energy Collision Dissociation)	3.99e-05
FALSE	High	VNNSSLIGLGYTQTLKPGIK		1	1	P21796	0	2103.18	HCD (High Energy Collision Dissociation)	0.00833
FALSE	High	GTVLLADNVICPGAPDFLAHVR	1xbiotin:sigma-B1267-2 [C11]	1	2	P21964	0	2729.39	HCD (High Energy Collision Dissociation)	0.0731
FALSE	High	SVPLCILYEK	1xbiotin:sigma-B1267-2 [C5]	1	1	P21980	0	1615.82	HCD (High Energy Collision Dissociation)	0.014
FALSE	High	RGQPFWLTLHFEGR		1	1	P21980	1	1743.91	HCD (High Energy Collision Dissociation)	2.491e-05
FALSE	High	VVSGMVNCNDDQGVLLGR	1xbiotin:sigma-B1267-2 [C8]	1	1	P21980	0	2327.09	HCD (High Energy Collision Dissociation)	6.331e-05
FALSE	High	TVSYNGILGPECGTK	1xbiotin:sigma-B1267-2 [C12]	1	1	P21980	0	1989.94	HCD (High Energy Collision Dissociation)	0.02101
FALSE	High	LLLCAR	1xbiotin:sigma-B1267-2 [C4]	1	2	P21980	0	1139.61	HCD (High Energy Collision Dissociation)	0.149
FALSE	High	SEGTYCCGPVPVR	1xCarbamidomethyl [C7]; 1xbiotin:sigma-B1267-2 [C6]	1	1	P21980	0	1875.82	HCD (High Energy Collision Dissociation)	0.1156
FALSE	High	TVSYNGILGPEcGTK	C12(Carbamidomethyl)	1	2	P21980	0	1595.77	HCD (High Energy Collision Dissociation)	0.00551
FALSE	High	RGQPFWLTLHFEGR		1	3	P21980	1	1743.91	HCD (High Energy Collision Dissociation)	3.008e-05
FALSE	High	LVVNFESDKLK		1	1	P21980	1	1291.72	HCD (High Energy Collision Dissociation)	0.02747
FALSE	High	SEGTYccGPVPVR	C6(Carbamidomethyl); C7(Carbamidomethyl)	1	2	P21980	0	1481.65	HCD (High Energy Collision Dissociation)	0.06142
FALSE	High	ACGNFGIPCELR	1xCarbamidomethyl [C9]; 1xbiotin:sigma-B1267-2 [C2]	1	1	P22234	0	1787.8	HCD (High Energy Collision Dissociation)	0.04011
FALSE	High	LRASILNTWISLK		1	1	P22234	1	1514.91	HCD (High Energy Collision Dissociation)	0.0009566
FALSE	High	LGPHTVLTFIFLEQMNK	1xOxidation [M15]	1	2	P22292	0	2004.06	HCD (High Energy Collision Dissociation)	0.0004712
FALSE	High	AAVATFLQSVQVPEFTPK		1	1	P22314	0	1933.04	HCD (High Energy Collision Dissociation)	0.005897
FALSE	High	DNPGVVTCLDEAR	1xbiotin:sigma-B1267-2 [C8]	1	2	P22314	0	1839.84	HCD (High Energy Collision Dissociation)	0.0033
FALSE	High	YFLVGAGAIGCELLK	1xbiotin:sigma-B1267-2 [C11]	1	2	P22314	0	2005.03	HCD (High Energy Collision Dissociation)	0.0001332
FALSE	High	FSRPAQLHIGFQALHQFCAQHGRPPRPR	1xMMTS [C18]	1	1	P22314	0	3298.68	HCD (High Energy Collision Dissociation)	0.0001234
FALSE	High	FSRPAQLHIGFQALHQFCAQHGRPPRPR	1xCarbamidomethyl [C18]	1	1	P22314	0	3309.72	HCD (High Energy Collision Dissociation)	0.000367
FALSE	High	DNPGVVTcLDEAR	C8(Carbamidomethyl)	1	2	P22314	0	1445.67	HCD (High Energy Collision Dissociation)	0.00768
FALSE	High	SIPIcTLK	C5(biotin:sigma-B1267-2)	1	2	P22314	0	1325.7	HCD (High Energy Collision Dissociation)	0.05663
FALSE	High	RcPHPLTFDVNNPLHLDYVMAAANLFAQTYGLTGSQDR	C2(Carbamidomethyl)	1	2	P22314	1	4303.12	HCD (High Energy Collision Dissociation)	6.466e-05
FALSE	High	FSRPAQLHIGFQALHQFcAQHGRPPRPR	C18(MMTS)	1	2	P22314	0	3298.68	HCD (High Energy Collision Dissociation)	0.1021
FALSE	High	SLVLQRPQTWADcVTWAcHHWHTQYSNNIR	C13(Carbamidomethyl); C18(Carbamidomethyl)	1	2	P22314	0	3764.77	HCD (High Energy Collision Dissociation)	0.0005486
FALSE	High	NEEDAAELVALAQAVNAR		1	2	P22314	0	1883.95	HCD (High Energy Collision Dissociation)	0.01536
FALSE	High	IHVSDQELQSANASVDDSR		1	2	P22314	0	2070.97	HCD (High Energy Collision Dissociation)	0.0001184
FALSE	High	FSRPAQLHIGFQALHQFcAQHGRPPRPR	C18(Carbamidomethyl)	1	2	P22314	0	3309.71	HCD (High Energy Collision Dissociation)	0.009608
FALSE	High	cVYYRKPLLESGTLGTK	C1(Carbamidomethyl)	1	2	P22314	1	1985.05	HCD (High Energy Collision Dissociation)	0.05121
FALSE	High	LTDCVVMR	1xbiotin:sigma-B1267-2 [C4]	1	1	P22626	0	1387.65	HCD (High Energy Collision Dissociation)	0.1166
FALSE	High	LTDCVVMR	1xOxidation [M7]; 1xbiotin:sigma-B1267-2 [C4]	1	1	P22626	0	1403.65	HCD (High Energy Collision Dissociation)	0.05017
FALSE	High	GGGGNFGPGPGSNFR		1	2	P22626	0	1377.63	HCD (High Energy Collision Dissociation)	0.1985
FALSE	High	AATEEVKRTLENAGQK		1	1	P22680	2	1744.93	HCD (High Energy Collision Dissociation)	0.1778
FALSE	High	CLQKHFAKIR		1	2	P22692	2	1243.71	HCD (High Energy Collision Dissociation)	0.2097
FALSE	High	NVLCGNIPPDLFAR	1xbiotin:sigma-B1267-2 [C4]	1	1	P23193	0	1979.98	HCD (High Energy Collision Dissociation)	0.001509
FALSE	High	NcTYTQVQTR	C2(biotin:sigma-B1267-2)	1	4	P23193	0	1664.76	HCD (High Energy Collision Dissociation)	0.002827
FALSE	High	MPGGPKPGGGPGLSTPGGHPKPPHR		1	2	P23246-1	0	2370.22	HCD (High Energy Collision Dissociation)	0.02433
FALSE	High	FAQHGTFEYEYSQR		1	2	P23246-1	0	1762.78	HCD (High Energy Collision Dissociation)	0.008916
FALSE	High	VRFATHAAALSVR		1	2	P23246-1	1	1398.8	HCD (High Energy Collision Dissociation)	0.2049
FALSE	High	GIVEFASKPAAR		1	2	P23246-1	0	1245.7	HCD (High Energy Collision Dissociation)	0.1167
FALSE	High	DVIIADCGK	1xbiotin:sigma-B1267-2 [C7]	1	1	P23284	0	1384.66	HCD (High Energy Collision Dissociation)	0.01942
FALSE	High	DKPLKDVIIADcGK	C12(Carbamidomethyl)	1	1	P23284	1	1571.84	HCD (High Energy Collision Dissociation)	0.09035
FALSE	High	VLEGMEVVR		1	1	P23284	0	1031.55	HCD (High Energy Collision Dissociation)	0.01492
FALSE	High	IEVEKPFAIAKE		1	1	P23284	1	1373.76	HCD (High Energy Collision Dissociation)	0.02217
FALSE	High	TAWLDGKHVVFGK		1	1	P23284	1	1457.79	HCD (High Energy Collision Dissociation)	0.03195
FALSE	High	IEVEKPFAIAK		1	1	P23284	0	1244.73	HCD (High Energy Collision Dissociation)	0.001417
FALSE	High	LKHYGPGWVSMANAGK		1	1	P23284	1	1715.87	HCD (High Energy Collision Dissociation)	0.2676
FALSE	High	GIFGFTDSDCIGK	1xbiotin:sigma-B1267-2 [C10]	1	1	P23381	0	1810.81	HCD (High Energy Collision Dissociation)	0.001414
FALSE	High	IGYPKPALLHSTFFPALQGAQTK		1	2	P23381	0	2485.36	HCD (High Energy Collision Dissociation)	0.02199
FALSE	High	GIFFSHR		1	2	P23381	0	863.452	HCD (High Energy Collision Dissociation)	0.1187
FALSE	High	GLCAIAQAESLR	1xbiotin:sigma-B1267-2 [C3]	1	2	P23396	0	1682.84	HCD (High Energy Collision Dissociation)	0.001361
FALSE	High	ACYGVLR	1xbiotin:sigma-B1267-2 [C2]	1	2	P23396	0	1232.59	HCD (High Energy Collision Dissociation)	0.03837
FALSE	High	VTPTRTEIIILATR		1	1	P23396	1	1583.95	HCD (High Energy Collision Dissociation)	0.005457
FALSE	High	TEIIILATR		1	1	P23396	0	1029.63	HCD (High Energy Collision Dissociation)	0.002777
FALSE	High	GCEVVVSGK	1xbiotin:sigma-B1267-2 [C2]	1	2	P23396	0	1328.63	HCD (High Energy Collision Dissociation)	0.07543
FALSE	High	IRELTAVVQKR		1	2	P23396-2	2	1312.8	HCD (High Energy Collision Dissociation)	0.1278
FALSE	High	ELAEDGYSGVEVR		1	2	P23396-2	0	1423.67	HCD (High Energy Collision Dissociation)	0.1528
FALSE	High	VTPTRTEIIILATR		1	2	P23396-2	1	1583.95	HCD (High Energy Collision Dissociation)	0.09884
FALSE	High	KPLPDHVSIVEPK		1	2	P23396-2	0	1458.83	HCD (High Energy Collision Dissociation)	0.02158
FALSE	High	GISEETTTGVHNLYK		1	2	P23526-1	0	1648.82	HCD (High Energy Collision Dissociation)	0.1359
FALSE	High	AVLFCLSEDK	1xbiotin:sigma-B1267-2 [C5]	1	1	P23528	0	1575.75	HCD (High Energy Collision Dissociation)	0.005409
FALSE	High	AVLFCLSEDKK	1xbiotin:sigma-B1267-2 [C5]	1	1	P23528	1	1703.85	HCD (High Energy Collision Dissociation)	0.0008027
FALSE	High	HELQANcYEEVK	C7(biotin:sigma-B1267-2)	1	1	P23528	0	1913.85	HCD (High Energy Collision Dissociation)	0.04345
FALSE	High	KAVLFcLSEDKK	C6(MMTS)	1	1	P23528	2	1426.74	HCD (High Energy Collision Dissociation)	0.001313
FALSE	High	KAVLFcLSEDKK	C6(Carbamidomethyl)	1	1	P23528	2	1437.78	HCD (High Energy Collision Dissociation)	0.007945
FALSE	High	AVLFcLSEDKK	C5(Carbamidomethyl)	1	1	P23528	1	1309.68	HCD (High Energy Collision Dissociation)	0.01527
FALSE	High	LTGIKHELQANcYEEVK	C12(Carbamidomethyl)	1	1	P23528	1	2032.01	HCD (High Energy Collision Dissociation)	0.2205
FALSE	High	EILVGDVGQTVDDPYATFVK		1	1	P23528	0	2166.09	HCD (High Energy Collision Dissociation)	0.0009067
FALSE	High	KEDLVFIFWAPESAPLK		1	3	P23528	1	1990.07	HCD (High Energy Collision Dissociation)	0.004644
FALSE	High	YALYDATYETK		1	3	P23528	0	1337.63	HCD (High Energy Collision Dissociation)	0.001138
FALSE	High	LTGIKHELQANcYEEVKDR	C12(Carbamidomethyl)	1	1	P23528	2	2303.14	HCD (High Energy Collision Dissociation)	0.105
FALSE	High	cTLAEK	C1(biotin:sigma-B1267-2)	1	1	P23528	0	1115.52	HCD (High Energy Collision Dissociation)	0.1667
FALSE	High	YALYDATYETKESK		1	3	P23528	1	1681.81	HCD (High Energy Collision Dissociation)	0.001436
FALSE	High	MLPDKDcR	C7(biotin:sigma-B1267-2)	1	1	P23528	1	1428.64	HCD (High Energy Collision Dissociation)	0.1011
FALSE	High	DRcTLAEK	C3(biotin:sigma-B1267-2)	1	1	P23528	1	1386.65	HCD (High Energy Collision Dissociation)	0.2175
FALSE	High	AASIFGGAKPVDTAAR		1	2	P23588	0	1531.82	HCD (High Energy Collision Dissociation)	0.05112
FALSE	High	TATEKPLGELWK		1	2	P23919	0	1372.75	HCD (High Energy Collision Dissociation)	0.1987
FALSE	High	SPAGLQVLNDYLADK		1	1	P24534	0	1603.83	HCD (High Energy Collision Dissociation)	0.002769
FALSE	High	LVPVGYGIK		1	1	P24534	0	945.575	HCD (High Energy Collision Dissociation)	0.1727
FALSE	High	LEEcVR	C4(biotin:sigma-B1267-2)	1	1	P24534	0	1199.55	HCD (High Energy Collision Dissociation)	0.1037
FALSE	High	LVPVGYGIKK		1	1	P24534	1	1073.67	HCD (High Energy Collision Dissociation)	0.1124
FALSE	High	QAVLGAGLPISTPCTTINK	1xbiotin:sigma-B1267-2 [C14]	1	1	P24752	0	2335.21	HCD (High Energy Collision Dissociation)	0.0001144
FALSE	High	NEQDAYAINSYTR		1	1	P24752	0	1544.69	HCD (High Energy Collision Dissociation)	0.1958
FALSE	High	LGEWVGLCK	1xbiotin:sigma-B1267-2 [C8]	1	1	P25398	0	1455.71	HCD (High Energy Collision Dissociation)	0.03586
FALSE	High	LVEALCAEHQINLIK	1xbiotin:sigma-B1267-2 [C6]	1	1	P25398	0	2145.12	HCD (High Energy Collision Dissociation)	2.663e-05
FALSE	High	KVVGcScVVVKDYGK	C5(MMTS); C7(MMTS)	1	1	P25398	2	1675.81	HCD (High Energy Collision Dissociation)	0.0001245
FALSE	High	KVVGcScVVVK	C5(MMTS); C7(MMTS)	1	1	P25398	1	1212.6	HCD (High Energy Collision Dissociation)	0.001933
FALSE	High	KVVGcScVVVK	C5(Carbamidomethyl); C7(biotin:sigma-B1267-2)	1	1	P25398	1	1628.84	HCD (High Energy Collision Dissociation)	0.03261
FALSE	High	KVVGcScVVVK	C5(biotin:sigma-B1267-2); C7(Carbamidomethyl)	1	1	P25398	1	1628.83	HCD (High Energy Collision Dissociation)	0.007536
FALSE	High	VSLEEIYSGCTK	1xbiotin:sigma-B1267-2 [C10]	1	2	P25685	0	1779.83	HCD (High Energy Collision Dissociation)	0.02488
FALSE	High	GIRPAINVGLSVSR		1	3	P25705-1	0	1438.85	HCD (High Energy Collision Dissociation)	0.0001952
FALSE	High	VVDALGNAIDGKGPIGSK		1	2	P25705-1	1	1710.94	HCD (High Energy Collision Dissociation)	0.01055
FALSE	High	AVDSLVPIGR		1	3	P25705-1	0	1026.59	HCD (High Energy Collision Dissociation)	0.2177
FALSE	High	FVFDRPLPVSR		1	2	P25786-2	0	1332.74	HCD (High Energy Collision Dissociation)	0.1152
FALSE	High	IHQIEYAMEAVK		1	2	P25786-2	0	1431.73	HCD (High Energy Collision Dissociation)	0.0885
FALSE	High	LVQIEYALAAVAGGAPSVGIK		1	1	P25787	0	2027.15	HCD (High Energy Collision Dissociation)	0.1352
FALSE	High	ATCIGNNSAAAVSMLK	1xbiotin:sigma-B1267-2 [C3]	1	1	P25789	0	2001.96	HCD (High Energy Collision Dissociation)	0.007604
FALSE	High	SETVLTCATGR	1xbiotin:sigma-B1267-2 [C7]	1	1	P26006	0	1588.75	HCD (High Energy Collision Dissociation)	0.09388
FALSE	High	VLEQHKLNKDQWEER		1	1	P26038	2	1952	HCD (High Energy Collision Dissociation)	0.08017
FALSE	High	SGYLAGDKLLPQR		1	1	P26038	1	1417.78	HCD (High Energy Collision Dissociation)	0.0008564
FALSE	High	LFFLQVK		1	5	P26038	0	894.547	HCD (High Energy Collision Dissociation)	0.1795
FALSE	High	KESPLLFKFR		1	1	P26038	2	1264.74	HCD (High Energy Collision Dissociation)	0.169
FALSE	High	NLVCTDLFTR	1xbiotin:sigma-B1267-2 [C4]	1	3	P26196	0	1632.79	HCD (High Energy Collision Dissociation)	0.02149
FALSE	High	SIEIPRPVDGVEVPGCGK	1xbiotin:sigma-B1267-2 [C16]	1	2	P26368	0	2303.15	HCD (High Energy Collision Dissociation)	0.05722
FALSE	High	LILFPRKPSAPK		1	1	P26373-1	1	1366.85	HCD (High Energy Collision Dissociation)	0.173
FALSE	High	SKLILFPR		1	1	P26373-1	1	973.619	HCD (High Energy Collision Dissociation)	0.02691
FALSE	High	VATWFNQPAR		1	2	P26373-1	0	1189.61	HCD (High Energy Collision Dissociation)	0.02754
FALSE	High	IAPRPASGPIRPIVR		1	2	P26373-1	0	1599.98	HCD (High Energy Collision Dissociation)	0.1384
FALSE	High	RIAPRPASGPIRPIVR		1	2	P26373-1	1	1756.08	HCD (High Energy Collision Dissociation)	0.2319
FALSE	High	SKLILFPRKPSAPK		1	1	P26373-1	2	1581.98	HCD (High Energy Collision Dissociation)	0.09048
FALSE	High	RVATWFNQPARK		1	2	P26373-1	2	1473.8	HCD (High Energy Collision Dissociation)	0.2169
FALSE	High	RPPSAFFLFCSEHRPK	1xMMTS [C10]	1	1	P26583	0	1964.96	HCD (High Energy Collision Dissociation)	0.0008311
FALSE	High	RPPSAFFLFCSEHRPK	1xCarbamidomethyl [C10]	1	1	P26583	0	1976	HCD (High Energy Collision Dissociation)	0.04522
FALSE	High	RPPSAFFLFCSEHRPK	1xbiotin:sigma-B1267-2 [C10]	1	1	P26583	0	2370.16	HCD (High Energy Collision Dissociation)	0.002442
FALSE	High	RPPSAFFLFcSEHRPK	C10(Carbamidomethyl)	1	1	P26583	0	1976	HCD (High Energy Collision Dissociation)	2.29e-05
FALSE	High	KHPDSSVNFAEFSK		1	1	P26583	1	1592.77	HCD (High Energy Collision Dissociation)	0.005715
FALSE	High	MSSYAFFVQTCR	1xCarbamidomethyl [C11]	2	5	P26583; P09429	0	1496.67	HCD (High Energy Collision Dissociation)	0.0007253
FALSE	High	MSSYAFFVQTCR	1xbiotin:sigma-B1267-2 [C11]	2	5	P26583; P09429	0	1890.83	HCD (High Energy Collision Dissociation)	0.002741
FALSE	High	MSSYAFFVQTcR	C11(MMTS)	2	3	P26583; P09429	0	1485.63	HCD (High Energy Collision Dissociation)	0.0006911
FALSE	High	MSSYAFFVQTcR	C11(Carbamidomethyl)	2	3	P26583; P09429	0	1496.67	HCD (High Energy Collision Dissociation)	0.001768
FALSE	High	MSSYAFFVQTcR	C11(biotin:sigma-B1267-2)	2	3	P26583; P09429	0	1890.83	HCD (High Energy Collision Dissociation)	0.01757
FALSE	High	LSLDGQNIYNACCTLR	1xCarbamidomethyl [C]; 1xbiotin:sigma-B1267-2 [C]	1	1	P26599	0	2292.06	HCD (High Energy Collision Dissociation)	0.00382
FALSE	High	GQPIYIQFSNHK		1	3	P26599-3	0	1431.74	HCD (High Energy Collision Dissociation)	0.1553
FALSE	High	GQPIYIQFSNHKELKTDSSPNQAR		1	3	P26599-3	2	2758.38	HCD (High Energy Collision Dissociation)	0.1256
FALSE	High	FMADIDLDPGCTLNK	1xbiotin:sigma-B1267-2 [C11]	1	1	P26639	0	2103.95	HCD (High Energy Collision Dissociation)	0.02246
FALSE	High	VNNVVWDLDRPLEEDCTLELLK	1xbiotin:sigma-B1267-2 [C16]	1	1	P26639	0	3064.51	HCD (High Energy Collision Dissociation)	0.0004209
FALSE	High	MIAILTENYGGKWPFWLSPR		1	2	P26639-2	1	2379.23	HCD (High Energy Collision Dissociation)	0.0002041
FALSE	High	GAYIYNALIEFIR		1	2	P26639-2	0	1542.83	HCD (High Energy Collision Dissociation)	0.00988
FALSE	High	ILNEKVNTPTTTVYR		1	2	P26639-2	1	1748.95	HCD (High Energy Collision Dissociation)	0.03738
FALSE	High	QTLYTCLDVGLR	1xbiotin:sigma-B1267-2 [C6]	1	1	P26640	0	1832.9	HCD (High Energy Collision Dissociation)	0.002678
FALSE	High	GIEDNPMVVPLCNR	1xbiotin:sigma-B1267-2 [C12]	1	1	P26640	0	2007.94	HCD (High Energy Collision Dissociation)	0.04177
FALSE	High	GIEDNPMVVPLCNR	1xOxidation [M7]; 1xbiotin:sigma-B1267-2 [C12]	1	1	P26640	0	2023.94	HCD (High Energy Collision Dissociation)	0.1454
FALSE	High	NVIHPFLSR		1	2	P26640	0	1082.61	HCD (High Energy Collision Dissociation)	0.01616
FALSE	High	AFKALIAAQYSGAQVRVLSAPPHFHFGQTNR		1	1	P26641	2	3382.79	HCD (High Energy Collision Dissociation)	0.01456
FALSE	High	WFLTCINQPQFR	1xCarbamidomethyl [C5]	1	1	P26641	0	1609.79	HCD (High Energy Collision Dissociation)	0.001466
FALSE	High	WFLTCINQPQFR	1xbiotin:sigma-B1267-2 [C5]	1	1	P26641	0	2003.96	HCD (High Energy Collision Dissociation)	0.008297
FALSE	High	ILGLLDAYLK		1	1	P26641	0	1118.68	HCD (High Energy Collision Dissociation)	0.007626
FALSE	High	AVLGEVKLcEK	C9(Carbamidomethyl)	1	2	P26641-2	1	1245.69	HCD (High Energy Collision Dissociation)	0.0027
FALSE	High	ALIAAQYSGAQVR		1	2	P26641-2	0	1347.74	HCD (High Energy Collision Dissociation)	0.02827
FALSE	High	STFVLDEFKRK		1	2	P26641-2	2	1369.75	HCD (High Energy Collision Dissociation)	0.02036
FALSE	High	VLSAPPHFHFGQTNR		1	2	P26641-2	0	1707.87	HCD (High Energy Collision Dissociation)	0.003271
FALSE	High	STFVLDEFKR		1	2	P26641-2	1	1241.65	HCD (High Energy Collision Dissociation)	0.003858
FALSE	High	EYFSWEGAFQHVGK		1	2	P26641-2	0	1684.78	HCD (High Energy Collision Dissociation)	0.1927
FALSE	High	AKDPFAHLPK		1	2	P26641-2	1	1123.62	HCD (High Energy Collision Dissociation)	0.0286
FALSE	High	KLDPGSEETQTLVR		1	2	P26641-2	1	1572.82	HCD (High Energy Collision Dissociation)	0.0687
FALSE	High	SICTTVLELLDK	1xbiotin:sigma-B1267-2 [C3]	1	1	P27348	0	1785.91	HCD (High Energy Collision Dissociation)	0.000144
FALSE	High	YLAEVACGDDR	1xbiotin:sigma-B1267-2 [C7]	1	1	P27348	0	1662.73	HCD (High Energy Collision Dissociation)	0.1464
FALSE	High	LAEQAERYDDMATcMK	C14(Carbamidomethyl)	1	1	P27348	1	1931.83	HCD (High Energy Collision Dissociation)	0.07493
FALSE	High	mEKTELIQKAK	N-Term(Prot)(Acetyl)	1	1	P27348	2	1360.75	HCD (High Energy Collision Dissociation)	0.06358
FALSE	High	SIcTTVLELLDKYLIANATNPESK	C3(Carbamidomethyl)	1	1	P27348	1	2693.42	HCD (High Energy Collision Dissociation)	0.000892
FALSE	High	DLKPSNLLLNTTCDLK	1xbiotin:sigma-B1267-2 [C13]	1	2	P27361	0	2239.15	HCD (High Energy Collision Dissociation)	0.006411
FALSE	High	VHIGQVIMSIR		1	2	P27635	0	1252.72	HCD (High Energy Collision Dissociation)	0.003242
FALSE	High	VHIGQVIMSIR	1xOxidation [M8]	1	2	P27635	0	1268.71	HCD (High Energy Collision Dissociation)	0.0007968
FALSE	High	LIPDGcGVK	C6(biotin:sigma-B1267-2)	1	1	P27635	0	1352.67	HCD (High Energy Collision Dissociation)	0.03073
FALSE	High	MLScAGADR	C4(biotin:sigma-B1267-2)	1	2	P27635	0	1374.6	HCD (High Energy Collision Dissociation)	0.008489
FALSE	High	VRLHPFHVIR		1	2	P27635	1	1273.76	HCD (High Energy Collision Dissociation)	0.02207
FALSE	High	LHPFHVIR		1	2	P27635	0	1018.59	HCD (High Energy Collision Dissociation)	0.2022
FALSE	High	IcSWNVDGLR	C2(biotin:sigma-B1267-2)	1	1	P27695	0	1613.76	HCD (High Energy Collision Dissociation)	0.00224
FALSE	High	EGYSGVGLLSR		1	1	P27695	0	1137.59	HCD (High Energy Collision Dissociation)	0.006543
FALSE	High	TVHSLACLLTQYR	1xbiotin:sigma-B1267-2 [C7]	1	1	P27708	0	1955.98	HCD (High Energy Collision Dissociation)	0.006328
FALSE	High	MALLATVLGRF		1	1	P27708	1	1191.69	HCD (High Energy Collision Dissociation)	0.0006604
FALSE	High	FYALSASFEPFSNK		1	1	P27797	0	1607.77	HCD (High Energy Collision Dissociation)	8.488e-05
FALSE	High	FYALSASFEPFSNKGQTLVVQFTVK		1	1	P27797	1	2808.46	HCD (High Energy Collision Dissociation)	0.00045
FALSE	High	LFPNSLDQTDMHGDSEYNIMFGPDICGPGTK	1xbiotin:sigma-B1267-2 [C26]	1	1	P27797	0	3850.69	HCD (High Energy Collision Dissociation)	0.002299
FALSE	High	HEQNIDcGGGYVK	C7(biotin:sigma-B1267-2)	1	1	P27797	0	1870.82	HCD (High Energy Collision Dissociation)	0.003898
FALSE	High	KVHVIFNYK		1	1	P27797	1	1147.66	HCD (High Energy Collision Dissociation)	0.2483
FALSE	High	VHVIFNYK		1	1	P27797	0	1019.57	HCD (High Energy Collision Dissociation)	0.02773
FALSE	High	IKDPDASKPEDWDER		1	1	P27797	1	1800.84	HCD (High Energy Collision Dissociation)	0.1669
FALSE	High	VHVIFNYKGKNVLINK		1	1	P27797	2	1886.1	HCD (High Energy Collision Dissociation)	0.1683
FALSE	High	VHVIFNYKGK		1	1	P27797	1	1204.68	HCD (High Energy Collision Dissociation)	0.006789
FALSE	High	SGSKSTQTVAKTTTAAAVASTGPSSR		1	5	P27816-1	2	2452.26	HCD (High Energy Collision Dissociation)	0.05193
FALSE	High	LNKPFLFDTKPLIVQYEVNFQNGIECGGAYVK	1xCarbamidomethyl [C26]	1	3	P27824	0	3701.9	HCD (High Energy Collision Dissociation)	0.000813
FALSE	High	LNKPFLFDTKPLIVQYEVNFQNGIEcGGAYVK	C26(Carbamidomethyl)	1	3	P27824-2	0	3701.89	HCD (High Energy Collision Dissociation)	0.005542
FALSE	High	LHFIFR		1	4	P27824-2	0	832.483	HCD (High Energy Collision Dissociation)	0.181
FALSE	High	cESAPGcGVWQRPVIDNPNYK	C1(biotin:sigma-B1267-2); C7(biotin:sigma-B1267-2)	1	3	P27824-2	0	3235.45	HCD (High Energy Collision Dissociation)	0.0333
FALSE	High	LPGDKGLVLMSR		1	3	P27824-2	1	1285.73	HCD (High Energy Collision Dissociation)	0.0001611
FALSE	High	GPQLFHMDPSGTFVQCDAR	1xbiotin:sigma-B1267-2 [C16]	1	1	P28066	0	2557.14	HCD (High Energy Collision Dissociation)	2.89e-08
FALSE	High	GPQLFHMDPSGTFVQCDAR	1xOxidation [M7]; 1xbiotin:sigma-B1267-2 [C16]	1	1	P28066	0	2573.14	HCD (High Energy Collision Dissociation)	0.01406
FALSE	High	MFLTRSEYDRGVNTFSPEGR	1xAcetyl [N-Term]	1	1	P28066	2	2404.14	HCD (High Energy Collision Dissociation)	0.1354
FALSE	High	AIGSASEGAQSSLQEVYHK		1	2	P28066-1	0	1961.96	HCD (High Energy Collision Dissociation)	0.19
FALSE	High	EVLEKQPVLSQTEAR		1	1	P28070	1	1726.93	HCD (High Energy Collision Dissociation)	0.03123
FALSE	High	AIHSWLTR		1	1	P28070	0	983.541	HCD (High Energy Collision Dissociation)	0.1972
FALSE	High	VTNDNAScRLEK	C8(biotin:sigma-B1267-2)	1	2	P29279-1	1	1800.84	HCD (High Energy Collision Dissociation)	0.1492
FALSE	High	IGVcTAK	C4(biotin:sigma-B1267-2)	1	2	P29279-1	0	1142.57	HCD (High Energy Collision Dissociation)	0.01804
FALSE	High	LPSPDcPFPR	C6(biotin:sigma-B1267-2)	1	2	P29279-1	0	1579.74	HCD (High Energy Collision Dissociation)	0.1681
FALSE	High	SGESFQSScK	C9(biotin:sigma-B1267-2)	1	2	P29279-1	0	1510.63	HCD (High Energy Collision Dissociation)	0.0499
FALSE	High	DGAPcIFGGTVYR	C5(biotin:sigma-B1267-2)	1	2	P29279-1	0	1806.84	HCD (High Energy Collision Dissociation)	0.1058
FALSE	High	NILVNSNLVCK	1xbiotin:sigma-B1267-2 [C10]	1	9	P29323	0	1667.86	HCD (High Energy Collision Dissociation)	0.0004649
FALSE	High	RKPcSRPLSSILGR	C4(Carbamidomethyl)	1	5	P29353-6	1	1626.92	HCD (High Energy Collision Dissociation)	0.2186
FALSE	High	GICFIR	1xbiotin:sigma-B1267-2 [C3]	1	1	P29401	0	1159.58	HCD (High Energy Collision Dissociation)	0.1804
FALSE	High	ILGGSVLHLVLALR		1	2	P29595	0	1460.93	HCD (High Energy Collision Dissociation)	7.336e-06
FALSE	High	LQIQCVVEDDK	1xbiotin:sigma-B1267-2 [C5]	1	3	P29692	0	1740.83	HCD (High Energy Collision Dissociation)	0.08286
FALSE	High	SSILLDVKPWDDETDMAQLEACVR	1xbiotin:sigma-B1267-2 [C22]	1	1	P29692	0	3185.5	HCD (High Energy Collision Dissociation)	0.1374
FALSE	High	SLAGSSGPGASSGTSGDHGELVVR		1	2	P29692-2	0	2185.05	HCD (High Energy Collision Dissociation)	0.02046
FALSE	High	IASLEVENQSLR		1	3	P29692-2	0	1358.72	HCD (High Energy Collision Dissociation)	0.006634
FALSE	High	LVPVGYGIR		1	4	P29692-2	0	973.581	HCD (High Energy Collision Dissociation)	0.08194
FALSE	High	IRFHDFLGDSWGILFSHPR		1	1	P30041	1	2300.17	HCD (High Energy Collision Dissociation)	5.321e-06
FALSE	High	DFTPVCTTELGR	1xbiotin:sigma-B1267-2 [C6]	1	2	P30041	0	1789.82	HCD (High Energy Collision Dissociation)	0.04234
FALSE	High	DFTPVcTTELGR	C6(biotin:sigma-B1267-2)	1	1	P30041	0	1789.82	HCD (High Energy Collision Dissociation)	0.003579
FALSE	High	LIALSIDSVEDHLAWSK		1	1	P30041	0	1897.01	HCD (High Energy Collision Dissociation)	1.818e-05
FALSE	High	IRFHDFLGDSWGILFSHPR		1	1	P30041	1	2300.18	HCD (High Energy Collision Dissociation)	0.0003355
FALSE	High	VVISLQLTAEKR		1	1	P30041	1	1356.82	HCD (High Energy Collision Dissociation)	0.0003133
FALSE	High	FHDFLGDSWGILFSHPR		1	1	P30041	0	2030.98	HCD (High Energy Collision Dissociation)	0.001212
FALSE	High	GVLFGVPGAFTPGCSK	1xbiotin:sigma-B1267-2 [C14]	1	2	P30044	0	1987.98	HCD (High Energy Collision Dissociation)	0.0001196
FALSE	High	GVLFGVPGAFTPGcSK	C14(biotin:sigma-B1267-2)	1	3	P30044-1	0	1987.98	HCD (High Energy Collision Dissociation)	0.04503
FALSE	High	AFQYVETHGEVCPANWTPDSPTIKPSPAASK	1xbiotin:sigma-B1267-2 [C12]	1	1	P30048	0	3779.78	HCD (High Energy Collision Dissociation)	0.0004601
FALSE	High	HLSVNDLPVGR		1	2	P30048	0	1206.66	HCD (High Energy Collision Dissociation)	0.06483
FALSE	High	HPHDIIDDINSGAVECPAS	1xbiotin:sigma-B1267-2 [C16]	1	1	P30050	0	2441.09	HCD (High Energy Collision Dissociation)	0.03091
FALSE	High	EILGTAQSVGCNVDGR	1xbiotin:sigma-B1267-2 [C11]	1	1	P30050	0	2069.97	HCD (High Energy Collision Dissociation)	0.002409
FALSE	High	HPHDIIDDINSGAVEcPAS	C16(biotin:sigma-B1267-2)	1	2	P30050-1	0	2441.08	HCD (High Energy Collision Dissociation)	0.165
FALSE	High	EILGTAQSVGcNVDGR	C11(Carbamidomethyl)	1	2	P30050-1	0	1675.81	HCD (High Energy Collision Dissociation)	0.00195
FALSE	High	EILGTAQSVGcNVDGR	C11(biotin:sigma-B1267-2)	1	2	P30050-1	0	2069.98	HCD (High Energy Collision Dissociation)	0.0002678
FALSE	High	cTGGEVGATSALAPK	C1(MMTS)	1	2	P30050-1	0	1407.66	HCD (High Energy Collision Dissociation)	0.006005
FALSE	High	ITVKLTIQNR		1	1	P30050-1	1	1185.73	HCD (High Energy Collision Dissociation)	0.04461
FALSE	High	MKPLVVFVLGGPGAGK		1	1	P30085	0	1569.92	HCD (High Energy Collision Dissociation)	8.614e-06
FALSE	High	MKPLVVFVLGGPGAGK	1xOxidation [M1]	1	1	P30085	0	1585.91	HCD (High Energy Collision Dissociation)	7.47e-05
FALSE	High	MKPLVVFVLGGPGAGK		1	2	P30085-1	0	1569.93	HCD (High Energy Collision Dissociation)	0.01766
FALSE	High	APVAGTCYQAEWDDYVPK	1xbiotin:sigma-B1267-2 [C7]	1	1	P30086	0	2464.09	HCD (High Energy Collision Dissociation)	0.001707
FALSE	High	YREWHHFLVVNMK		1	1	P30086	1	1758.89	HCD (High Energy Collision Dissociation)	0.005908
FALSE	High	YVWLVYEQDRPLK		1	1	P30086	0	1708.91	HCD (High Energy Collision Dissociation)	0.1387
FALSE	High	YREWHHFLVVNMK		1	1	P30086	1	1758.89	HCD (High Energy Collision Dissociation)	0.02931
FALSE	High	NRPTSISWDGLDSGK		1	1	P30086	0	1632.79	HCD (High Energy Collision Dissociation)	0.009988
FALSE	High	EWHHFLVVNMK		1	1	P30086	0	1439.72	HCD (High Energy Collision Dissociation)	0.001682
FALSE	High	APVAGTcYQAEWDDYVPK	C7(biotin:sigma-B1267-2)	1	1	P30086	0	2464.11	HCD (High Energy Collision Dissociation)	6.192e-05
FALSE	High	cDEPILSNR	C1(biotin:sigma-B1267-2)	1	1	P30086	0	1497.68	HCD (High Energy Collision Dissociation)	0.02218
FALSE	High	VDcTANTNTcNK	C3(biotin:sigma-B1267-2); C10(Carbamidomethyl)	1	1	P30101	0	1791.75	HCD (High Energy Collision Dissociation)	0.0005693
FALSE	High	ELSDFISYLQR		1	1	P30101	0	1370.7	HCD (High Energy Collision Dissociation)	0.05143
FALSE	High	FLDAGHKLNFAVASR		1	1	P30101	1	1645.88	HCD (High Energy Collision Dissociation)	0.0008411
FALSE	High	YGVSGYPTLK		1	1	P30101	0	1084.57	HCD (High Energy Collision Dissociation)	0.0605
FALSE	High	FVMQEEFSRDGK		1	1	P30101	1	1472.68	HCD (High Energy Collision Dissociation)	0.09985
FALSE	High	FVMQEEFSR		1	1	P30101	0	1172.54	HCD (High Energy Collision Dissociation)	0.01543
FALSE	High	VDcTANTNTcNK	C3(Carbamidomethyl); C10(biotin:sigma-B1267-2)	1	1	P30101	0	1791.74	HCD (High Energy Collision Dissociation)	0.09356
FALSE	High	VDcTANTNTcNK	C3(biotin:sigma-B1267-2); C10(biotin:sigma-B1267-2)	1	1	P30101	0	2185.91	HCD (High Energy Collision Dissociation)	0.04887
FALSE	High	VDcTANTNTcNKYGVSGYPTLK	C3(biotin:sigma-B1267-2); C10(biotin:sigma-B1267-2)	1	1	P30101	1	3251.46	HCD (High Energy Collision Dissociation)	0.001072
FALSE	High	GFPTIYFSPANKK		1	1	P30101	1	1469.78	HCD (High Energy Collision Dissociation)	0.009591
FALSE	High	QAGPASVPLRTEEEFKK		1	1	P30101	2	1886.99	HCD (High Energy Collision Dissociation)	0.2406
FALSE	High	LKGIVPLAK		1	1	P30101	1	938.638	HCD (High Energy Collision Dissociation)	0.1307
FALSE	High	TAKGEKFVMQEEFSR		1	1	P30101	2	1786.88	HCD (High Energy Collision Dissociation)	0.1652
FALSE	High	YMVADKFTELQK		1	1	P30153	1	1472.75	HCD (High Energy Collision Dissociation)	0.04346
FALSE	High	TSACGLFSVCYPR	1xCarbamidomethyl [C10]; 1xbiotin:sigma-B1267-2 [C4]	1	2	P30154	0	1911.86	HCD (High Energy Collision Dissociation)	0.0387
FALSE	High	HVGPGVLSMANAGPNTNGSQFFICTIK	1xbiotin:sigma-B1267-2 [C24]	1	1	P30405	0	3211.55	HCD (High Energy Collision Dissociation)	0.000188
FALSE	High	HVGPGVLSMANAGPNTNGSQFFICTIK	1xOxidation [M9]; 1xbiotin:sigma-B1267-2 [C24]	1	1	P30405	0	3227.54	HCD (High Energy Collision Dissociation)	0.01824
FALSE	High	LEAQHQALVTLWHQLHVDMK		1	2	P30427	0	2397.25	HCD (High Energy Collision Dissociation)	2.296e-05
FALSE	High	ITFDDYIACCVK	1xCarbamidomethyl [C10]; 1xbiotin:sigma-B1267-2 [C9]	1	1	P30626	0	1898.85	HCD (High Energy Collision Dissociation)	0.0002207
FALSE	High	IKLYSESLAR		1	3	P31150	1	1179.67	HCD (High Energy Collision Dissociation)	0.1042
FALSE	High	ICDQISDAVLDAHLQQDPDAK	1xbiotin:sigma-B1267-2 [C2]	1	1	P31153	0	2746.28	HCD (High Energy Collision Dissociation)	9.635e-05
FALSE	High	TIVITSHPGQIVK		1	2	P31689-1	0	1392.82	HCD (High Energy Collision Dissociation)	0.1977
FALSE	High	FFAGIVWQHVYEK		1	2	P31749	0	1623.83	HCD (High Energy Collision Dissociation)	0.06691
FALSE	High	HLGGIPWTYAEDAVPTLTPCR	1xbiotin:sigma-B1267-2 [C20]	1	1	P31930	0	2748.33	HCD (High Energy Collision Dissociation)	0.0168
FALSE	High	NALVSHLDGTTPVCEDIGR	1xbiotin:sigma-B1267-2 [C14]	1	2	P31930	0	2448.16	HCD (High Energy Collision Dissociation)	2.185e-05
FALSE	High	SPILLGSLAHQIYR		1	1	P31937	0	1567.89	HCD (High Energy Collision Dissociation)	0.1657
FALSE	High	VVACNLYPFVK	1xbiotin:sigma-B1267-2 [C4]	1	1	P31939	0	1703.86	HCD (High Energy Collision Dissociation)	0.004033
FALSE	High	VCMVYDLYK	1xbiotin:sigma-B1267-2 [C2]	1	1	P31939	0	1584.73	HCD (High Energy Collision Dissociation)	0.09346
FALSE	High	TLHPAVHAGILAR		1	2	P31939	0	1355.79	HCD (High Energy Collision Dissociation)	0.1813
FALSE	High	TLFGLHLSQK		1	2	P31939	0	1143.65	HCD (High Energy Collision Dissociation)	0.01167
FALSE	High	HVSPAGAAVGIPLSEDEAK		1	2	P31939	0	1847.95	HCD (High Energy Collision Dissociation)	0.03646
FALSE	High	TLFGLHLSQKR		1	2	P31939	1	1299.75	HCD (High Energy Collision Dissociation)	0.04187
FALSE	High	TLTPISAAYAR		1	2	P31939	0	1163.64	HCD (High Energy Collision Dissociation)	0.02368
FALSE	High	GLPWSCSADEVQR	1xbiotin:sigma-B1267-2 [C6]	1	1	P31943	0	1898.85	HCD (High Energy Collision Dissociation)	0.0411
FALSE	High	YGDGGSTFQSTTGHcVHMR	C15(biotin:sigma-B1267-2)	1	1	P31943	0	2492.05	HCD (High Energy Collision Dissociation)	0.0009157
FALSE	High	IGHRYIEIFKSSR		1	2	P31943	2	1605.89	HCD (High Energy Collision Dissociation)	0.09424
FALSE	High	DCEECIQLEPTFIK	1xCarbamidomethyl [C2]; 1xbiotin:sigma-B1267-2 [C5]	1	1	P31948	0	2175.98	HCD (High Energy Collision Dissociation)	0.005119
FALSE	High	NPVIAQKIQKLMDVGLIAIR		1	1	P31948	2	2220.33	HCD (High Energy Collision Dissociation)	0.001771
FALSE	High	ALDLDSSCK	1xbiotin:sigma-B1267-2 [C8]	1	1	P31948	0	1402.63	HCD (High Energy Collision Dissociation)	0.01563
FALSE	High	ALSVGNIDDALQCYSEAIK	1xbiotin:sigma-B1267-2 [C13]	1	1	P31948	0	2461.17	HCD (High Energy Collision Dissociation)	0.0004953
FALSE	High	ALDLDSScKEAADGYQR	C8(Carbamidomethyl)	1	3	P31948-2	1	1898.85	HCD (High Energy Collision Dissociation)	0.04524
FALSE	High	ALDLDSScK	C8(biotin:sigma-B1267-2)	1	3	P31948-2	0	1402.63	HCD (High Energy Collision Dissociation)	0.01017
FALSE	High	TPDVLKKcQQAEK	C8(biotin:sigma-B1267-2)	1	3	P31948-2	2	1938.98	HCD (High Energy Collision Dissociation)	0.005635
FALSE	High	NKGNEcFQKGDYPQAMK	C6(biotin:sigma-B1267-2)	1	3	P31948-2	2	2409.08	HCD (High Energy Collision Dissociation)	0.01716
FALSE	High	GNEcFQK	C4(biotin:sigma-B1267-2)	1	3	P31948-2	0	1276.54	HCD (High Energy Collision Dissociation)	0.05242
FALSE	High	AAcYTK	C3(biotin:sigma-B1267-2)	1	3	P31948-2	0	1107.5	HCD (High Energy Collision Dissociation)	0.09974
FALSE	High	ALSVGNIDDALQcYSEAIK	C13(biotin:sigma-B1267-2)	1	3	P31948-2	0	2461.18	HCD (High Energy Collision Dissociation)	0.001089
FALSE	High	cMMAQYNR	C1(biotin:sigma-B1267-2)	1	3	P31948-2	0	1467.6	HCD (High Energy Collision Dissociation)	0.009447
FALSE	High	KAAALEAMKDYTK		1	3	P31948-2	2	1439.75	HCD (High Energy Collision Dissociation)	0.004594
FALSE	High	TVDLKPDWGK		1	3	P31948-2	0	1158.62	HCD (High Energy Collision Dissociation)	0.04166
FALSE	High	DPQALSEHLKNPVIAQK		1	3	P31948-2	1	1888.03	HCD (High Energy Collision Dissociation)	0.01494
FALSE	High	AYEDGcK	C6(biotin:sigma-B1267-2)	1	3	P31948-2	0	1236.5	HCD (High Energy Collision Dissociation)	0.1904
FALSE	High	AAALEAMKDYTK		1	3	P31948-2	1	1311.66	HCD (High Energy Collision Dissociation)	0.1611
FALSE	High	YKDAIHFYNK		1	3	P31948-2	1	1298.65	HCD (High Energy Collision Dissociation)	0.01436
FALSE	High	CIESLIAVFQK	1xbiotin:sigma-B1267-2 [C1]	1	1	P31949	0	1701.87	HCD (High Energy Collision Dissociation)	0.0119
FALSE	High	FFQSHYFHR		1	2	P32780	0	1268.59	HCD (High Energy Collision Dissociation)	0.005801
FALSE	High	TICSHVQNMIK	1xbiotin:sigma-B1267-2 [C3]	1	1	P32969	0	1724.83	HCD (High Energy Collision Dissociation)	0.01791
FALSE	High	KFLDGIYVSEK		1	1	P32969	1	1298.7	HCD (High Energy Collision Dissociation)	0.0002421
FALSE	High	SHSIFLINVK		1	1	P33176	0	1157.66	HCD (High Energy Collision Dissociation)	0.01587
FALSE	High	LcVQNSPQEAR	C2(biotin:sigma-B1267-2)	1	2	P33240	0	1695.79	HCD (High Energy Collision Dissociation)	0.1569
FALSE	High	GNVGVVLFNFGK		1	1	P33316	0	1250.69	HCD (High Energy Collision Dissociation)	0.001117
FALSE	High	RFELYFQGPSSNKPR		1	2	P33993-1	1	1825.93	HCD (High Energy Collision Dissociation)	0.1507
FALSE	High	ALLLLLVGGVDQSPR		1	2	P33993-1	0	1550.93	HCD (High Energy Collision Dissociation)	2.173e-05
FALSE	High	AALEALGSCLNNK	1xbiotin:sigma-B1267-2 [C9]	1	1	P34897	0	1754.86	HCD (High Energy Collision Dissociation)	0.01922
FALSE	High	GLELIASENFCSR	1xbiotin:sigma-B1267-2 [C11]	1	1	P34897	0	1889.89	HCD (High Energy Collision Dissociation)	0.006168
FALSE	High	INFAVFPSLQGGPHNHAIAAVAVALK		1	1	P34897	0	2642.46	HCD (High Energy Collision Dissociation)	9.961e-05
FALSE	High	INFAVFPSLQGGPHNHAIAAVAVALK		1	3	P34897-1	0	2642.45	HCD (High Energy Collision Dissociation)	0.008684
FALSE	High	FLEMCNDLLAR	1xOxidation [M4]; 1xbiotin:sigma-B1267-2 [C5]	1	1	P34932	0	1791.82	HCD (High Energy Collision Dissociation)	0.001731
FALSE	High	KPVVDCVVSVPCFYTDAER	1xCarbamidomethyl [C]; 1xbiotin:sigma-B1267-2 [C]	1	1	P34932	0	2635.24	HCD (High Energy Collision Dissociation)	5.251e-05
FALSE	High	ELTSTcSPIISKPKPK	C6(biotin:sigma-B1267-2)	1	1	P34932	0	2180.15	HCD (High Energy Collision Dissociation)	0.04472
FALSE	High	FGLALAVAGGVVNSALYNVDAGHR		1	1	P35232	0	2371.25	HCD (High Energy Collision Dissociation)	4.145e-05
FALSE	High	LVLVNAVYFR		1	1	P35237	0	1193.7	HCD (High Energy Collision Dissociation)	0.000905
FALSE	High	TNGILFCGR	1xbiotin:sigma-B1267-2 [C7]	1	2	P35237	0	1431.69	HCD (High Energy Collision Dissociation)	0.1527
FALSE	High	LVLVNAVYFR		1	1	P35237	0	1193.7	HCD (High Energy Collision Dissociation)	0.001663
FALSE	High	ILALCMGNHELYMR	1xCarbamidomethyl [C5]	1	6	P35241	0	1720.83	HCD (High Energy Collision Dissociation)	0.004723
FALSE	High	ILALCMGNHELYMR	1xbiotin:sigma-B1267-2 [C5]	1	6	P35241	0	2115	HCD (High Energy Collision Dissociation)	0.000183
FALSE	High	ILALCMGNHELYMR	1xOxidation [M]; 1xbiotin:sigma-B1267-2 [C5]	1	6	P35241	0	2131	HCD (High Energy Collision Dissociation)	0.0004059
FALSE	High	ILALCMGNHELYMR	2xOxidation [M6; M13]; 1xbiotin:sigma-B1267-2 [C5]	1	6	P35241	0	2146.99	HCD (High Energy Collision Dissociation)	0.03795
FALSE	High	ILALCMGNHELYMR	1xOxidation [M13]; 1xCarbamidomethyl [C5]	1	6	P35241	0	1736.83	HCD (High Energy Collision Dissociation)	0.141
FALSE	High	ILALCMGNHELYMR	1xOxidation [M]; 1xMMTS [C5]	1	6	P35241	0	1725.79	HCD (High Energy Collision Dissociation)	0.1638
FALSE	High	TTSILCLAR	1xbiotin:sigma-B1267-2 [C6]	1	2	P35250	0	1428.73	HCD (High Energy Collision Dissociation)	0.01033
FALSE	High	AGNLGGGVVTIER		1	1	P35268	0	1242.68	HCD (High Energy Collision Dissociation)	0.001896
FALSE	High	SGGGGGGGLGSGGSIR		1	1	P35527	0	1232.6	HCD (High Energy Collision Dissociation)	0.0001711
FALSE	High	QFSSSYLSR		1	1	P35527	0	1074.52	HCD (High Energy Collision Dissociation)	0.0144
FALSE	High	FSSSGGGGGGGRFSSSSGYGGGSSR		1	1	P35527	1	2198.94	HCD (High Energy Collision Dissociation)	0.08828
FALSE	High	IKFEMEQNLR		1	1	P35527	1	1307.68	HCD (High Energy Collision Dissociation)	0.07357
FALSE	High	QGVDADINGLR		1	1	P35527	0	1157.59	HCD (High Energy Collision Dissociation)	0.00363
FALSE	High	VISGVLQLGNIVFK		1	1	P35579	0	1486.9	HCD (High Energy Collision Dissociation)	0.0001474
FALSE	High	TFHIFYYLLSGAGEHLK		1	2	P35579	0	1996.03	HCD (High Energy Collision Dissociation)	2.561e-07
FALSE	High	VISGVLQLGNIVFKK		1	1	P35579	1	1614.99	HCD (High Energy Collision Dissociation)	0.0002469
FALSE	High	VIQYLAYVASSHK		1	1	P35579	0	1478.8	HCD (High Energy Collision Dissociation)	0.01069
FALSE	High	KQELEEICHDLEAR	1xbiotin:sigma-B1267-2 [C8]	1	2	P35579	1	2164.02	HCD (High Energy Collision Dissociation)	0.0005368
FALSE	High	VSHLLGINVTDFTR		1	2	P35579	0	1571.85	HCD (High Energy Collision Dissociation)	0.001018
FALSE	High	LEEEQIILEDQNCK	1xbiotin:sigma-B1267-2 [C13]	1	1	P35579	0	2155	HCD (High Energy Collision Dissociation)	0.001282
FALSE	High	ITDVIIGFQACCR	1xCarbamidomethyl [C]; 1xbiotin:sigma-B1267-2 [C]	1	2	P35579	0	1946.93	HCD (High Energy Collision Dissociation)	0.1408
FALSE	High	LEEEQIILEDQNcK	C13(biotin:sigma-B1267-2)	1	1	P35579-1	0	2155.01	HCD (High Energy Collision Dissociation)	0.005694
FALSE	High	VISGVLQLGNIVFKK		1	2	P35579-1	1	1614.99	HCD (High Energy Collision Dissociation)	0.0009732
FALSE	High	KKVEAQLQELQVK		1	1	P35579-1	2	1540.9	HCD (High Energy Collision Dissociation)	0.007457
FALSE	High	TFHIFYYLLSGAGEHLK		1	2	P35579-1	0	1996.04	HCD (High Energy Collision Dissociation)	0.000222
FALSE	High	KVIQYLAYVASSHK		1	2	P35579-1	1	1606.89	HCD (High Energy Collision Dissociation)	1.4e-05
FALSE	High	LKDVLLQVDDERR		1	2	P35579-1	2	1598.88	HCD (High Energy Collision Dissociation)	0.08093
FALSE	High	VIQYLAYVASSHK		1	2	P35579-1	0	1478.8	HCD (High Energy Collision Dissociation)	4.365e-06
FALSE	High	QSAcNLEK	C4(biotin:sigma-B1267-2)	1	2	P35579-1	0	1343.61	HCD (High Energy Collision Dissociation)	0.01473
FALSE	High	cIIPNHEK	C1(biotin:sigma-B1267-2)	1	11	P35579-1	0	1404.68	HCD (High Energy Collision Dissociation)	0.16
FALSE	High	VISGVLQLGNIVFK		1	2	P35579-1	0	1486.9	HCD (High Energy Collision Dissociation)	5.86e-05
FALSE	High	KFDQLLAEEK		1	14	P35579-1	1	1220.65	HCD (High Energy Collision Dissociation)	0.05811
FALSE	High	IAQLEEQLDNETKER		1	2	P35579-1	1	1815.91	HCD (High Energy Collision Dissociation)	0.005634
FALSE	High	VSHLLGINVTDFTR		1	2	P35579-1	0	1571.85	HCD (High Energy Collision Dissociation)	0.0003771
FALSE	High	TFHIFYQLLSGAGEHLK		1	1	P35580	0	1961.03	HCD (High Energy Collision Dissociation)	0.003977
FALSE	High	LQQLFNHTMFILEQEEYQR	1xOxidation [M9]	2	4	P35580; P35579	0	2483.2	HCD (High Energy Collision Dissociation)	0.0005368
FALSE	High	VEDMAELTCLNEASVLHNLK	1xbiotin:sigma-B1267-2 [C9]	2	3	P35580; P35579	0	2680.28	HCD (High Energy Collision Dissociation)	0.0005145
FALSE	High	VEDMAELTCLNEASVLHNLK	1xOxidation [M4]; 1xbiotin:sigma-B1267-2 [C9]	2	3	P35580; P35579	0	2696.27	HCD (High Energy Collision Dissociation)	0.001092
FALSE	High	ADFCIIHYAGK	1xbiotin:sigma-B1267-2 [C4]	2	3	P35580; P35579	0	1688.79	HCD (High Energy Collision Dissociation)	0.194
FALSE	High	EDQSILCTGESGAGK	1xbiotin:sigma-B1267-2 [C7]	2	5	P35580; P35579	0	1945.86	HCD (High Energy Collision Dissociation)	0.2021
FALSE	High	CPNPTCENMNFSWR	1xCarbamidomethyl [C6]; 1xbiotin:sigma-B1267-2 [C1]	1	1	P35637	0	2206.89	HCD (High Energy Collision Dissociation)	0.06516
FALSE	High	NEcNQcK	C3(biotin:sigma-B1267-2); C6(biotin:sigma-B1267-2)	1	2	P35637-1	0	1740.7	HCD (High Energy Collision Dissociation)	0.07069
FALSE	High	SICEVLDLER	1xbiotin:sigma-B1267-2 [C3]	1	1	P35659	0	1627.78	HCD (High Energy Collision Dissociation)	0.001237
FALSE	High	LcEIER	C2(biotin:sigma-B1267-2)	1	2	P35659-1	0	1213.57	HCD (High Energy Collision Dissociation)	0.1081
FALSE	High	LLYNRPGTVSSLKK		1	2	P35659-1	1	1575.92	HCD (High Energy Collision Dissociation)	0.1758
FALSE	High	VVVFIKPTCPYCR	1xCarbamidomethyl [C]; 1xbiotin:sigma-B1267-2 [C]	1	1	P35754	0	2033.02	HCD (High Energy Collision Dissociation)	0.05524
FALSE	High	VVVFIKPTcPYcR	C9(Carbamidomethyl); C12(Carbamidomethyl)	1	1	P35754	0	1638.85	HCD (High Energy Collision Dissociation)	0.0007772
FALSE	High	VVVFIKPTcPYcR	C9(biotin:sigma-B1267-2); C12(Carbamidomethyl)	1	1	P35754	0	2033.02	HCD (High Energy Collision Dissociation)	0.006154
FALSE	High	VVVFIKPTcPYcR	C9(biotin:sigma-B1267-2); C12(biotin:sigma-B1267-2)	1	1	P35754	0	2427.18	HCD (High Energy Collision Dissociation)	0.002811
FALSE	High	GGGGGGFRGFSSGSAVVSGGSRR		1	1	P35908	2	2056	HCD (High Energy Collision Dissociation)	0.008486
FALSE	High	GGGGGGFRGFSSGSAVVSGGSR		1	1	P35908	1	1899.91	HCD (High Energy Collision Dissociation)	0.1277
FALSE	High	TAAENDFVTLKK		1	1	P35908	1	1336.71	HCD (High Energy Collision Dissociation)	0.04128
FALSE	High	FASFIDKVR		3	21	P35908; P02538; P13647	1	1082.6	HCD (High Energy Collision Dissociation)	0.003206
FALSE	High	FLEQQNQVLQTK		2	3	P35908; P04264	0	1475.78	HCD (High Energy Collision Dissociation)	0.0002015
FALSE	High	KLIHLEIKPAIR		1	3	P36507	1	1430.92	HCD (High Energy Collision Dissociation)	0.1029
FALSE	High	NPHAPTIHFNYR		1	2	P36551	0	1466.73	HCD (High Energy Collision Dissociation)	0.08748
FALSE	High	GPCIIYNEDNGIIK	1xbiotin:sigma-B1267-2 [C3]	1	1	P36578	0	1999.96	HCD (High Energy Collision Dissociation)	3.808e-05
FALSE	High	FCIWTESAFR	1xbiotin:sigma-B1267-2 [C2]	1	1	P36578	0	1710.78	HCD (High Energy Collision Dissociation)	0.002433
FALSE	High	YAICSALAASALPALVMSK	1xbiotin:sigma-B1267-2 [C4]	1	1	P36578	0	2331.19	HCD (High Energy Collision Dissociation)	0.001044
FALSE	High	APIRPDIVNFVHTNLRK		1	1	P36578	1	1990.13	HCD (High Energy Collision Dissociation)	0.004613
FALSE	High	VEVRPMMYVALTYDHR		1	1	P36957	0	1979.98	HCD (High Energy Collision Dissociation)	0.001481
FALSE	High	KVPLLHNFHSFLYQPDWR		1	4	P37268	1	2297.19	HCD (High Energy Collision Dissociation)	0.0462
FALSE	High	NMAcVQR	C4(biotin:sigma-B1267-2)	1	2	P37802-2	0	1272.56	HCD (High Energy Collision Dissociation)	0.1223
FALSE	High	ALAGCDFLTISPK	1xbiotin:sigma-B1267-2 [C5]	1	2	P37837	0	1786.89	HCD (High Energy Collision Dissociation)	0.0006133
FALSE	High	ALAGcDFLTISPK	C5(biotin:sigma-B1267-2)	1	1	P37837	0	1786.89	HCD (High Energy Collision Dissociation)	0.02004
FALSE	High	VLDALFPCVQGGTTAIPGAFGCGK	1xCarbamidomethyl [C8]; 1xbiotin:sigma-B1267-2 [C22]	1	1	P38606	0	2830.37	HCD (High Energy Collision Dissociation)	0.1855
FALSE	High	LYSPSQIGAFVLMK		1	1	P38646	0	1553.84	HCD (High Energy Collision Dissociation)	6.215e-05
FALSE	High	LLGQFTLIGIPPAPR		1	1	P38646	0	1592.95	HCD (High Energy Collision Dissociation)	0.00368
FALSE	High	QAVTNPNNTFYATK		1	1	P38646	0	1568.77	HCD (High Energy Collision Dissociation)	0.2327
FALSE	High	LYSPSQIGAFVLMK		1	1	P38646	0	1553.84	HCD (High Energy Collision Dissociation)	0.008089
FALSE	High	LLGQFTLIGIPPAPR		1	1	P38646	0	1592.95	HCD (High Energy Collision Dissociation)	0.001699
FALSE	High	VQQTVQDLFGRAPSK		1	1	P38646	1	1673.9	HCD (High Energy Collision Dissociation)	0.009092
FALSE	High	TIAPcQK	C5(biotin:sigma-B1267-2)	1	1	P38646	0	1211.59	HCD (High Energy Collision Dissociation)	0.1744
FALSE	High	QATKDAGQISGLNVLR		1	1	P38646	1	1670.91	HCD (High Energy Collision Dissociation)	0.001798
FALSE	High	HLYLRGGAGVGSMTK		1	1	P39019	1	1546.81	HCD (High Energy Collision Dissociation)	0.2463
FALSE	High	RVLQALEGLK		1	1	P39019	1	1126.69	HCD (High Energy Collision Dissociation)	0.1357
FALSE	High	DDPSKPVHLTAFLGYKAGMTHIVR		1	1	P39023	1	2653.39	HCD (High Energy Collision Dissociation)	0.006659
FALSE	High	TVFAEHISDECK	1xbiotin:sigma-B1267-2 [C11]	1	1	P39023	0	1829.82	HCD (High Energy Collision Dissociation)	0.004893
FALSE	High	VACIGAWHPAR	1xbiotin:sigma-B1267-2 [C3]	1	2	P39023	0	1631.79	HCD (High Energy Collision Dissociation)	0.02834
FALSE	High	KVAcIGAWHPAR	C4(Carbamidomethyl)	1	2	P39023	1	1365.72	HCD (High Energy Collision Dissociation)	0.0002052
FALSE	High	KVAcIGAWHPAR	C4(biotin:sigma-B1267-2)	1	2	P39023	1	1759.89	HCD (High Energy Collision Dissociation)	0.2169
FALSE	High	VAcIGAWHPAR	C3(Carbamidomethyl)	1	2	P39023	0	1237.63	HCD (High Energy Collision Dissociation)	0.01772
FALSE	High	VAcIGAWHPAR	C3(biotin:sigma-B1267-2)	1	2	P39023	0	1631.79	HCD (High Energy Collision Dissociation)	9.304e-05
FALSE	High	HGSLGFLPR		1	1	P39023	0	983.539	HCD (High Energy Collision Dissociation)	0.0874
FALSE	High	YcQVIR	C2(biotin:sigma-B1267-2)	1	1	P39023	0	1232.59	HCD (High Energy Collision Dissociation)	0.1184
FALSE	High	NRTPSDVKELVLDNSR		1	1	P39687	2	1842.97	HCD (High Energy Collision Dissociation)	0.04811
FALSE	High	AQAALAVNISAAR		1	2	P40227-1	0	1255.72	HCD (High Energy Collision Dissociation)	0.01292
FALSE	High	CEGINISGNFYR	1xbiotin:sigma-B1267-2 [C1]	1	1	P40429	0	1823.82	HCD (High Energy Collision Dissociation)	0.02177
FALSE	High	AILVVFANK		1	1	P40616	0	974.603	HCD (High Energy Collision Dissociation)	0.008019
FALSE	High	NVIIWGNHSSTQYPDVNHAK		1	3	P40925-3	0	2280.11	HCD (High Energy Collision Dissociation)	0.2248
FALSE	High	GCDVVVIPAGVPR	1xbiotin:sigma-B1267-2 [C2]	1	1	P40926	0	1732.89	HCD (High Energy Collision Dissociation)	2.339e-05
FALSE	High	SQETECTYFSTPLLLGK	1xbiotin:sigma-B1267-2 [C6]	1	1	P40926	0	2368.12	HCD (High Energy Collision Dissociation)	0.0002798
FALSE	High	TIIPLISQCTPK	1xbiotin:sigma-B1267-2 [C9]	1	1	P40926	0	1764.94	HCD (High Energy Collision Dissociation)	0.001511
FALSE	High	GYLGPEQLPDCLK	1xbiotin:sigma-B1267-2 [C11]	1	1	P40926	0	1883.9	HCD (High Energy Collision Dissociation)	0.02021
FALSE	High	EGVVECSFVK	1xbiotin:sigma-B1267-2 [C6]	1	1	P40926	0	1547.72	HCD (High Energy Collision Dissociation)	0.07363
FALSE	High	FVFSLVDAMNGK	1xOxidation [M9]	1	1	P40926	0	1343.67	HCD (High Energy Collision Dissociation)	0.09207
FALSE	High	TIIPLISQcTPK	C9(biotin:sigma-B1267-2)	1	2	P40926	0	1764.94	HCD (High Energy Collision Dissociation)	0.001259
FALSE	High	GYLGPEQLPDcLK	C11(biotin:sigma-B1267-2)	1	2	P40926	0	1883.9	HCD (High Energy Collision Dissociation)	0.01991
FALSE	High	QATINIGTIGHVAHGK		1	3	P41091	0	1616.89	HCD (High Energy Collision Dissociation)	0.01111
FALSE	High	LDDPScPRPEcYR	C6(Carbamidomethyl); C11(biotin:sigma-B1267-2)	1	1	P41091	0	2058.89	HCD (High Energy Collision Dissociation)	0.1917
FALSE	High	IMYTVFEHTFHVR		1	1	P41250	0	1679.84	HCD (High Energy Collision Dissociation)	0.02079
FALSE	High	IMYTVFEHTFHVR	1xOxidation [M2]	1	1	P41250	0	1695.83	HCD (High Energy Collision Dissociation)	0.00141
FALSE	High	TFFSFPAVVAPFK		1	2	P41250	0	1457.78	HCD (High Energy Collision Dissociation)	0.003388
FALSE	High	NGEcFR	C4(biotin:sigma-B1267-2)	1	1	P41250	0	1176.49	HCD (High Energy Collision Dissociation)	0.1332
FALSE	High	ATKVPLVAEKPLKEPK		1	1	P41250	2	1748.07	HCD (High Energy Collision Dissociation)	0.2044
FALSE	High	TVNVVQFEPSKGAIGK		1	1	P41250	1	1673.93	HCD (High Energy Collision Dissociation)	0.1039
FALSE	High	LLVATTFTHSYPFCWR	1xCarbamidomethyl [C14]	1	1	P41252	0	1998.99	HCD (High Energy Collision Dissociation)	0.001888
FALSE	High	LLVATTFTHSYPFcWR	C14(Carbamidomethyl)	1	1	P41252	0	1998.99	HCD (High Energy Collision Dissociation)	0.0004188
FALSE	High	LYSTWIGGSILASLDTFKK		1	2	P42025	1	2100.14	HCD (High Energy Collision Dissociation)	0.005733
FALSE	High	DVYVQLYLQHLTAR		1	2	P42166	0	1718.92	HCD (High Energy Collision Dissociation)	0.0002962
FALSE	High	DVYVQLYLQHLTAR		1	4	P42166	0	1718.92	HCD (High Energy Collision Dissociation)	3.505e-05
FALSE	High	LTEGcSFR	C5(biotin:sigma-B1267-2)	1	2	P42677	0	1363.61	HCD (High Energy Collision Dissociation)	0.03735
FALSE	High	MVFINNIALAQIK		1	1	P42704	0	1474.85	HCD (High Energy Collision Dissociation)	6.014e-06
FALSE	High	DTTALSFFHMLNGAALR		1	1	P42704	0	1864.94	HCD (High Energy Collision Dissociation)	0.01513
FALSE	High	DILIACR	1xbiotin:sigma-B1267-2 [C6]	1	1	P42704	0	1254.63	HCD (High Energy Collision Dissociation)	0.1438
FALSE	High	SGGLGGSHALLLLR		1	1	P42704	0	1350.79	HCD (High Energy Collision Dissociation)	9.343e-05
FALSE	High	YKPLDLRPK		1	1	P42766	0	1129.67	HCD (High Energy Collision Dissociation)	0.0503
FALSE	High	NTHcSSLPHYQK	C4(biotin:sigma-B1267-2)	1	2	P43243	0	1865.84	HCD (High Energy Collision Dissociation)	0.2416
FALSE	High	QATFEYSFIPAEPMGGRPFGLVINLNYK	1xOxidation [M14]	1	1	P43307	0	3175.59	HCD (High Energy Collision Dissociation)	0.02071
FALSE	High	SLLNRYAVEGR		1	1	P43308	1	1277.7	HCD (High Energy Collision Dissociation)	0.08262
FALSE	High	AWVWNTHADFADEcPKPELLAIR	C14(biotin:sigma-B1267-2)	1	2	P43487	0	3133.5	HCD (High Energy Collision Dissociation)	0.16
FALSE	High	TKFEEcR	C6(biotin:sigma-B1267-2)	1	2	P43487	1	1363.61	HCD (High Energy Collision Dissociation)	0.04195
FALSE	High	LIFSTITSK		1	2	P43686	0	1009.59	HCD (High Energy Collision Dissociation)	0.02363
FALSE	High	WCEYGLTFTEK	1xbiotin:sigma-B1267-2 [C2]	1	1	P45880	0	1827.81	HCD (High Energy Collision Dissociation)	0.006854
FALSE	High	YQLDPTASISAKVNNSSLIGVGYTQTLRPGVK		1	1	P45880	1	3377.81	HCD (High Energy Collision Dissociation)	0.1298
FALSE	High	VNNSSLIGVGYTQTLRPGVK		1	1	P45880	0	2103.16	HCD (High Energy Collision Dissociation)	0.1818
FALSE	High	ELNLSFCEIK	1xbiotin:sigma-B1267-2 [C7]	1	2	P46061	0	1646.79	HCD (High Energy Collision Dissociation)	0.1502
FALSE	High	IIAHFLIQQYLK		1	1	P46063	0	1486.88	HCD (High Energy Collision Dissociation)	0.001359
FALSE	High	VSHYIINSLPNRR		1	1	P46109	1	1568.86	HCD (High Energy Collision Dissociation)	0.02396
FALSE	High	LCLNICVGESGDR	1xCarbamidomethyl [C6]; 1xbiotin:sigma-B1267-2 [C2]	1	2	P46222	0	1886.86	HCD (High Energy Collision Dissociation)	0.01361
FALSE	High	IAVHCTVR	1xbiotin:sigma-B1267-2 [C5]	1	2	P46222	0	1349.68	HCD (High Energy Collision Dissociation)	0.1911
FALSE	High	IVHIHSVIILRR		1	4	P46736	1	1455.93	HCD (High Energy Collision Dissociation)	0.04277
FALSE	High	NKTGAAPIIDVVR		1	1	P46776	1	1353.79	HCD (High Energy Collision Dissociation)	0.2151
FALSE	High	INFDKYHPGYFGK		1	1	P46776	1	1585.78	HCD (High Energy Collision Dissociation)	0.0006429
FALSE	High	TGAAPIIDVVR		1	1	P46776	0	1111.65	HCD (High Energy Collision Dissociation)	0.01547
FALSE	High	NQSFcPTVNLDK	C5(Carbamidomethyl)	1	1	P46776	0	1422.67	HCD (High Energy Collision Dissociation)	0.1897
FALSE	High	IEGDMIVCAAYAHELPK	1xbiotin:sigma-B1267-2 [C8]	1	1	P46777	0	2311.09	HCD (High Energy Collision Dissociation)	6.303e-06
FALSE	High	IEGDMIVCAAYAHELPK	1xOxidation [M5]; 1xbiotin:sigma-B1267-2 [C8]	1	1	P46777	0	2327.09	HCD (High Energy Collision Dissociation)	0.0008126
FALSE	High	VGLTNYAAAYCTGLLLAR	1xCarbamidomethyl [C11]	1	1	P46777	0	1927.01	HCD (High Energy Collision Dissociation)	3.434e-05
FALSE	High	VGLTNYAAAYCTGLLLAR	1xbiotin:sigma-B1267-2 [C11]	1	1	P46777	0	2321.18	HCD (High Energy Collision Dissociation)	0.0002423
FALSE	High	TTTGNKVFGALK		1	1	P46777	1	1236.69	HCD (High Energy Collision Dissociation)	0.05248
FALSE	High	HIMGQNVADYMR		1	1	P46777	0	1434.66	HCD (High Energy Collision Dissociation)	0.006238
FALSE	High	YMFSRPFRK		1	1	P46778	1	1231.64	HCD (High Energy Collision Dissociation)	0.2248
FALSE	High	YMFSRPFR		1	1	P46778	0	1103.55	HCD (High Energy Collision Dissociation)	0.1032
FALSE	High	VYNVTQHAVGIVVNK		1	1	P46778	0	1640.91	HCD (High Energy Collision Dissociation)	0.005445
FALSE	High	HGVVPLATYMR		1	1	P46778	0	1243.66	HCD (High Energy Collision Dissociation)	0.04907
FALSE	High	NCSSFLIK	1xbiotin:sigma-B1267-2 [C2]	1	1	P46779	0	1362.65	HCD (High Energy Collision Dissociation)	0.008547
FALSE	High	NSFRYNGLIHRK		1	5	P46779-3	2	1504.82	HCD (High Energy Collision Dissociation)	0.1627
FALSE	High	NSFRYNGLIHR		1	5	P46779-3	1	1376.72	HCD (High Energy Collision Dissociation)	0.000627
FALSE	High	VNQAIWLLcTGAR	C9(MMTS)	1	1	P46782	0	1490.76	HCD (High Energy Collision Dissociation)	0.0004031
FALSE	High	VNQAIWLLcTGAR	C9(Carbamidomethyl)	1	1	P46782	0	1501.79	HCD (High Energy Collision Dissociation)	0.01683
FALSE	High	AQcPIVER	C3(biotin:sigma-B1267-2)	1	1	P46782	0	1366.66	HCD (High Energy Collision Dissociation)	0.02725
FALSE	High	RVNQAIWLLcTGAR	C10(MMTS)	1	1	P46782	1	1646.86	HCD (High Energy Collision Dissociation)	0.0003088
FALSE	High	FRKAQcPIVER	C6(biotin:sigma-B1267-2)	1	1	P46782	2	1797.92	HCD (High Energy Collision Dissociation)	0.1434
FALSE	High	KAQcPIVER	C4(biotin:sigma-B1267-2)	1	1	P46782	1	1494.75	HCD (High Energy Collision Dissociation)	0.03409
FALSE	High	HFYWYLTNEGIQYLR		1	1	P46783	0	2002.98	HCD (High Energy Collision Dissociation)	3.689e-06
FALSE	High	IAIYELLFK		1	1	P46783	0	1109.66	HCD (High Energy Collision Dissociation)	0.04952
FALSE	High	YFTLGLPTGSTPLGCYK	1xbiotin:sigma-B1267-2 [C15]	1	2	P46926	0	2269.1	HCD (High Energy Collision Dissociation)	0.01641
FALSE	High	SPDVGLYGVIPECGETYHSDLAEAK	1xbiotin:sigma-B1267-2 [C13]	1	1	P46940	0	3101.42	HCD (High Energy Collision Dissociation)	0.00029
FALSE	High	LAAVALINAAIQK		1	1	P46940	0	1295.81	HCD (High Energy Collision Dissociation)	0.0001159
FALSE	High	VKPLHYISWLVGHEGK		1	2	P47245	0	1863.03	HCD (High Energy Collision Dissociation)	0.004602
FALSE	High	IHALTITWALPPQQQHYR		1	2	P47245	0	2173.17	HCD (High Energy Collision Dissociation)	0.0465
FALSE	High	TAHYKLTSTVMLWLQTNK		1	1	P47756	1	2135.13	HCD (High Energy Collision Dissociation)	0.0001205
FALSE	High	LTSTVMLWLQTNK	1xOxidation [M6]	1	1	P47756	0	1550.82	HCD (High Energy Collision Dissociation)	0.107
FALSE	High	FDTGNLCMVTGGANLGR	1xbiotin:sigma-B1267-2 [C7]	1	2	P47836	0	2176.99	HCD (High Energy Collision Dissociation)	0.0002878
FALSE	High	FDTGNLCMVTGGANLGR	1xOxidation [M8]; 1xbiotin:sigma-B1267-2 [C7]	1	2	P47836	0	2192.99	HCD (High Energy Collision Dissociation)	0.0007738
FALSE	High	LRECLPLIIFLR	1xCarbamidomethyl [C4]	1	2	P47836	1	1542.92	HCD (High Energy Collision Dissociation)	0.000438
FALSE	High	ECLPLIIFLR	1xCarbamidomethyl [C2]	1	2	P47836	0	1273.73	HCD (High Energy Collision Dissociation)	0.002715
FALSE	High	FATcNPSTR	C4(biotin:sigma-B1267-2)	1	1	P47895	0	1447.65	HCD (High Energy Collision Dissociation)	0.001373
FALSE	High	IFINNEWHESK		1	1	P47895	0	1416.69	HCD (High Energy Collision Dissociation)	0.06607
FALSE	High	RLSFLVSYIASKK		1	1	P47897	2	1511.89	HCD (High Energy Collision Dissociation)	0.03221
FALSE	High	RLSFLVSYIASKK		1	1	P47897	2	1511.89	HCD (High Energy Collision Dissociation)	0.09054
FALSE	High	GEVPCTVTSASPLEEATLSELK	1xbiotin:sigma-B1267-2 [C5]	1	1	P48047	0	2712.31	HCD (High Energy Collision Dissociation)	3.315e-05
FALSE	High	LYMVLITTK	1xOxidation [M3]	1	1	P48444	0	1097.63	HCD (High Energy Collision Dissociation)	0.03757
FALSE	High	EFPDVLECTVSHAVEK	1xbiotin:sigma-B1267-2 [C8]	1	1	P48507	0	2254.05	HCD (High Energy Collision Dissociation)	0.05177
FALSE	High	NLDSGHcVPEPSSSGQR	C7(biotin:sigma-B1267-2)	1	4	P48634-1	0	2220.97	HCD (High Energy Collision Dissociation)	0.1317
FALSE	High	IAILTCPFEPPKPK	1xbiotin:sigma-B1267-2 [C6]	1	1	P48643	0	2005.06	HCD (High Energy Collision Dissociation)	0.0009562
FALSE	High	MLVIEQCK	1xbiotin:sigma-B1267-2 [C7]	1	1	P48643	0	1414.69	HCD (High Energy Collision Dissociation)	0.006345
FALSE	High	IAILTcPFEPPKPK	C6(biotin:sigma-B1267-2)	1	2	P48643	0	2005.06	HCD (High Energy Collision Dissociation)	6.644e-05
FALSE	High	QLFCWLDK	1xbiotin:sigma-B1267-2 [C4]	1	2	P48739	0	1503.71	HCD (High Energy Collision Dissociation)	0.102
FALSE	High	AYGGSMcAK	C7(biotin:sigma-B1267-2)	1	1	P49207	0	1338.56	HCD (High Energy Collision Dissociation)	0.01205
FALSE	High	SAcGVcPGR	C3(Carbamidomethyl); C6(biotin:sigma-B1267-2)	1	1	P49207	0	1357.58	HCD (High Energy Collision Dissociation)	0.1119
FALSE	High	SAcGVcPGR	C3(biotin:sigma-B1267-2); C6(Carbamidomethyl)	1	1	P49207	0	1357.58	HCD (High Energy Collision Dissociation)	0.007008
FALSE	High	KPTDGASSSNcVTDISHLVR	C11(Carbamidomethyl)	1	4	P49321-3	0	2144.04	HCD (High Energy Collision Dissociation)	0.01676
FALSE	High	AALQEELQLCK	1xbiotin:sigma-B1267-2 [C10]	1	1	P49327	0	1696.84	HCD (High Energy Collision Dissociation)	0.002912
FALSE	High	IPGLLSPHPLLQLSYTATDR		1	1	P49327	0	2192.21	HCD (High Energy Collision Dissociation)	2.812e-07
FALSE	High	VLFPATGYLSIVWK		1	1	P49327	0	1593.9	HCD (High Energy Collision Dissociation)	0.0001389
FALSE	High	GLKPSCTIIPLMK	1xOxidation [M12]; 1xbiotin:sigma-B1267-2 [C6]	1	1	P49327	0	1867.98	HCD (High Energy Collision Dissociation)	0.1836
FALSE	High	TFcPAHK	C3(biotin:sigma-B1267-2)	1	1	P49327	0	1254.57	HCD (High Energy Collision Dissociation)	0.1913
FALSE	High	GGNVGINSFGFGGSNVHIILRPNTQPPPAPAPHATLPR		1	1	P49327	0	3858.03	HCD (High Energy Collision Dissociation)	0.0002341
FALSE	High	VVEVLAGHGHLYSR		1	1	P49327	0	1536.83	HCD (High Energy Collision Dissociation)	0.09529
FALSE	High	VTVAGGVHISGLHTESAPR		1	1	P49327	0	1888	HCD (High Energy Collision Dissociation)	0.01654
FALSE	High	WSSLACNIALDAVK	1xbiotin:sigma-B1267-2 [C6]	1	1	P49368	0	1941.96	HCD (High Energy Collision Dissociation)	0.0002544
FALSE	High	IPGGIIEDSCVLR	1xbiotin:sigma-B1267-2 [C10]	1	1	P49368	0	1822.92	HCD (High Energy Collision Dissociation)	2.059e-05
FALSE	High	ACTILLR	1xbiotin:sigma-B1267-2 [C2]	1	1	P49368	0	1240.65	HCD (High Energy Collision Dissociation)	0.1163
FALSE	High	GASKEILSEVER		1	2	P49368-1	1	1317.7	HCD (High Energy Collision Dissociation)	0.02405
FALSE	High	GEETPVIVGSALCALEGR	1xbiotin:sigma-B1267-2 [C13]	1	1	P49411	0	2252.1	HCD (High Energy Collision Dissociation)	0.0001343
FALSE	High	GITINAAHVEYSTAARHYAHTDcPGHADYVK	C23(Carbamidomethyl)	1	1	P49411	1	3425.61	HCD (High Energy Collision Dissociation)	0.007633
FALSE	High	TIGTGLVTNTLAMTEEEKNIKWG		1	1	P49411	2	2506.28	HCD (High Energy Collision Dissociation)	3.312e-05
FALSE	High	TVVTGIEMFHK		1	1	P49411	0	1261.66	HCD (High Energy Collision Dissociation)	0.001531
FALSE	High	GITINAAHVEYSTAAR		1	1	P49411	0	1673.86	HCD (High Energy Collision Dissociation)	0.0001259
FALSE	High	RPIMSNHTATHILNFALR		1	1	P49588	0	2092.12	HCD (High Energy Collision Dissociation)	0.0003406
FALSE	High	RPIMSNHTATHILNFALR	1xOxidation [M4]	1	1	P49588	0	2108.12	HCD (High Energy Collision Dissociation)	0.05506
FALSE	High	RRPIMSNHTATHILNFALR		1	2	P49588-2	1	2248.22	HCD (High Energy Collision Dissociation)	0.007277
FALSE	High	QIKPYTLMSMVANLLYEKR		1	1	P49720	1	2298.24	HCD (High Energy Collision Dissociation)	1.232e-06
FALSE	High	APFAAHGYGAFLTLSILDR		1	1	P49721	0	2020.07	HCD (High Energy Collision Dissociation)	1.69e-05
FALSE	High	NLADcLR	C5(biotin:sigma-B1267-2)	1	1	P49721	0	1255.59	HCD (High Energy Collision Dissociation)	0.196
FALSE	High	AVELLRK		1	1	P49721	1	828.53	HCD (High Energy Collision Dissociation)	0.1587
FALSE	High	CLAFHDISPQAPTHFLVIPK	1xbiotin:sigma-B1267-2 [C1]	1	1	P49773	0	2685.37	HCD (High Energy Collision Dissociation)	1.865e-06
FALSE	High	MVVNEGSDGGQSVYHVHLHVLGGR		1	1	P49773	0	2547.26	HCD (High Energy Collision Dissociation)	2.686e-05
FALSE	High	cAADLGLNKGYR	C1(MMTS)	1	1	P49773	1	1326.63	HCD (High Energy Collision Dissociation)	0.1496
FALSE	High	AQVARPGGDTIFGK		1	1	P49773	0	1416.76	HCD (High Energy Collision Dissociation)	0.04181
FALSE	High	LSQSGHMLLNLSR		1	5	P49792	0	1455.77	HCD (High Energy Collision Dissociation)	0.01886
FALSE	High	NPCcLcWccCCSCSWNQER	C4(biotin:sigma-B1267-2); C6(MMTS); C8(MMTS); C9(MMTS)	1	1	P49795	0	2829.87	HCD (High Energy Collision Dissociation)	0.2111
FALSE	High	LMQITSLHSLNAFLLPIK		1	1	P49915	0	2039.17	HCD (High Energy Collision Dissociation)	5.441e-07
FALSE	High	LMQITSLHSLNAFLLPIK	1xOxidation [M2]	1	1	P49915	0	2055.17	HCD (High Energy Collision Dissociation)	0.0009452
FALSE	High	QADFEAHNILR		1	2	P49915	0	1313.66	HCD (High Energy Collision Dissociation)	0.1432
FALSE	High	IEAACFATIK	1xbiotin:sigma-B1267-2 [C5]	1	1	P50213	0	1517.75	HCD (High Energy Collision Dissociation)	0.04439
FALSE	High	VGQVIRVICILSHPIK	1xMMTS [C9]	1	1	P50395	1	1821.06	HCD (High Energy Collision Dissociation)	1.421e-05
FALSE	High	VICILSHPIK	1xbiotin:sigma-B1267-2 [C3]	1	1	P50395	0	1573.86	HCD (High Energy Collision Dissociation)	0.0008129
FALSE	High	KSDIYVCMISFAHNVAAQGK	1xMMTS [C7]	1	1	P50395	1	2228.07	HCD (High Energy Collision Dissociation)	6.991e-09
FALSE	High	KSDIYVCMISFAHNVAAQGK	1xCarbamidomethyl [C7]	1	1	P50395	1	2239.1	HCD (High Energy Collision Dissociation)	0.003027
FALSE	High	VICILSHPIK	1xMMTS [C3]	1	1	P50395	0	1168.66	HCD (High Energy Collision Dissociation)	0.0762
FALSE	High	TYDATTHFETTcDDIK	C12(Carbamidomethyl)	1	2	P50395-1	0	1917.82	HCD (High Energy Collision Dissociation)	0.0239
FALSE	High	IKLYSESLAR		1	3	P50395-1	1	1179.68	HCD (High Energy Collision Dissociation)	0.1461
FALSE	High	IICILSHPIK	1xbiotin:sigma-B1267-2 [C3]	1	2	P50398	0	1587.87	HCD (High Energy Collision Dissociation)	0.1977
FALSE	High	YNIPHGPVVGSTR		1	1	P50402	0	1396.73	HCD (High Energy Collision Dissociation)	0.06018
FALSE	High	LFYADHPFIFLVR		1	1	P50454	0	1637.88	HCD (High Energy Collision Dissociation)	0.003368
FALSE	High	LSSLIILMPHHVEPLER	1xOxidation [M8]	1	1	P50454	0	2000.1	HCD (High Energy Collision Dissociation)	0.0105
FALSE	High	LSSLIILMPHHVEPLER		1	1	P50454	0	1984.1	HCD (High Energy Collision Dissociation)	0.0001393
FALSE	High	SAGLAFSLYQAMAK		1	1	P50454	0	1457.75	HCD (High Energy Collision Dissociation)	0.03903
FALSE	High	SYTVGVMMMHR		1	1	P50454	0	1311.59	HCD (High Energy Collision Dissociation)	0.04812
FALSE	High	LLGHWEEAAHDLALAcK	C16(biotin:sigma-B1267-2)	1	2	P50502	0	2328.13	HCD (High Energy Collision Dissociation)	0.02018
FALSE	High	VQIYHNPTANSFR		1	1	P50552	0	1546.77	HCD (High Energy Collision Dissociation)	0.1993
FALSE	High	RPLILQLIFSK		1	5	P50570-1	0	1327.84	HCD (High Energy Collision Dissociation)	0.005148
FALSE	High	FFLSHPAYR		1	10	P50570-1	0	1137.59	HCD (High Energy Collision Dissociation)	0.02114
FALSE	High	KFFLSHPAYR		1	10	P50570-1	1	1265.68	HCD (High Energy Collision Dissociation)	0.0385
FALSE	High	GSYTAQFEHTILLRPTCK	1xCarbamidomethyl [C17]	1	1	P50579	0	2122.07	HCD (High Energy Collision Dissociation)	0.09045
FALSE	High	ALVDGPCTQVR	1xbiotin:sigma-B1267-2 [C7]	1	1	P50914	0	1609.78	HCD (High Energy Collision Dissociation)	0.01158
FALSE	High	CMQLTDFILK	1xbiotin:sigma-B1267-2 [C1]	1	1	P50914	0	1662.81	HCD (High Energy Collision Dissociation)	0.0001163
FALSE	High	ALVDGPcTQVR	C7(biotin:sigma-B1267-2)	1	1	P50914	0	1609.78	HCD (High Energy Collision Dissociation)	0.03677
FALSE	High	LIAQACVSIFPDSGHFNVDNIR	1xbiotin:sigma-B1267-2 [C6]	1	1	P50990	0	2867.4	HCD (High Energy Collision Dissociation)	0.0002281
FALSE	High	VADMALHYANKYNIMLVR		1	1	P50990	1	2122.09	HCD (High Energy Collision Dissociation)	0.02612
FALSE	High	AHEILPNLVCCSAK	1xCarbamidomethyl [C]; 1xbiotin:sigma-B1267-2 [C]	1	1	P50990	0	2005.97	HCD (High Energy Collision Dissociation)	0.04419
FALSE	High	KAHEILPNLVccSAK	C11(Carbamidomethyl); C12(Carbamidomethyl)	1	3	P50990	1	1739.9	HCD (High Energy Collision Dissociation)	0.02555
FALSE	High	IGLIQFCLSAPK	1xbiotin:sigma-B1267-2 [C7]	1	1	P50991	0	1740.92	HCD (High Energy Collision Dissociation)	0.001475
FALSE	High	EDIEFICK	1xbiotin:sigma-B1267-2 [C7]	1	1	P50991	0	1447.66	HCD (High Energy Collision Dissociation)	0.02787
FALSE	High	TGCNVLLIQK	1xbiotin:sigma-B1267-2 [C3]	1	1	P50991	0	1539.8	HCD (High Energy Collision Dissociation)	0.02107
FALSE	High	GIHPTIISESFQK		1	2	P50991	0	1456.78	HCD (High Energy Collision Dissociation)	0.08263
FALSE	High	ETLLNSATTSLNSK		1	2	P50991	0	1478.77	HCD (High Energy Collision Dissociation)	0.05935
FALSE	High	TLSGMESYcVR	C9(Carbamidomethyl)	1	2	P50991	0	1302.58	HCD (High Energy Collision Dissociation)	0.0317
FALSE	High	SIHDALCVIR	1xbiotin:sigma-B1267-2 [C7]	2	2	P50991; P48643	0	1577.79	HCD (High Energy Collision Dissociation)	0.03385
FALSE	High	YHSLAPMYYR		1	6	P51148-2	0	1300.61	HCD (High Energy Collision Dissociation)	0.1571
FALSE	High	GADCCVLVFDVTAPNTFK	1xCarbamidomethyl [C]; 1xbiotin:sigma-B1267-2 [C]	1	1	P51149	0	2408.11	HCD (High Energy Collision Dissociation)	0.006294
FALSE	High	NNIPYFETSAK		1	1	P51149	0	1283.63	HCD (High Energy Collision Dissociation)	0.1768
FALSE	High	AcAAGTPAVIR	C2(biotin:sigma-B1267-2)	1	3	P51610-4	0	1480.74	HCD (High Energy Collision Dissociation)	0.007383
FALSE	High	VAGINAcGR	C7(biotin:sigma-B1267-2)	1	3	P51610-4	0	1311.63	HCD (High Energy Collision Dissociation)	0.02412
FALSE	High	VVVHPLVLLSVVDHFNR		1	1	P51665	0	1943.12	HCD (High Energy Collision Dissociation)	1.281e-05
FALSE	High	YCPNSVLVIIDVKPK	1xbiotin:sigma-B1267-2 [C2]	1	1	P51665	0	2139.13	HCD (High Energy Collision Dissociation)	0.0008116
FALSE	High	YCPNSVLVIIDVKPK	1xCarbamidomethyl [C2]	1	1	P51665	0	1744.97	HCD (High Energy Collision Dissociation)	0.1736
FALSE	High	VVVHPLVLLSVVDHFNR		1	1	P51665	0	1943.12	HCD (High Energy Collision Dissociation)	4.23e-05
FALSE	High	ERIVGWYHTGPK		1	1	P51665	1	1442.75	HCD (High Energy Collision Dissociation)	0.0001471
FALSE	High	YcPNSVLVIIDVKPK	C2(Carbamidomethyl)	1	1	P51665	0	1744.96	HCD (High Energy Collision Dissociation)	5.375e-05
FALSE	High	IYHPNINSNGSICLDILR	1xbiotin:sigma-B1267-2 [C13]	1	4	P51668	0	2493.24	HCD (High Energy Collision Dissociation)	4.698e-07
FALSE	High	STANKYQVFFFGTHETAFLGPK		1	1	P51858	1	2490.25	HCD (High Energy Collision Dissociation)	0.0006563
FALSE	High	YQVFFFGTHETAFLGPK		1	1	P51858	0	1988.99	HCD (High Energy Collision Dissociation)	0.007763
FALSE	High	ScVEEPEPEPEAAEGDGDKK	C2(biotin:sigma-B1267-2)	1	3	P51858	1	2567.08	HCD (High Energy Collision Dissociation)	0.03013
FALSE	High	STANKYQVFFFGTHETAFLGPK		1	3	P51858	1	2490.25	HCD (High Energy Collision Dissociation)	0.0004637
FALSE	High	YQVFFFGTHETAFLGPK		1	3	P51858	0	1988.99	HCD (High Energy Collision Dissociation)	0.006156
FALSE	High	MKGYPHWPAR		1	9	P51858	1	1242.62	HCD (High Energy Collision Dissociation)	0.04787
FALSE	High	ScVEEPEPEPEAAEGDGDKK	C2(biotin:sigma-B1267-2)	1	3	P51858-3	1	2567.09	HCD (High Energy Collision Dissociation)	0.2397
FALSE	High	STANKYQVFFFGTHETAFLGPK		1	3	P51858-3	1	2490.25	HCD (High Energy Collision Dissociation)	0.0002308
FALSE	High	YQVFFFGTHETAFLGPK		1	3	P51858-3	0	1988.98	HCD (High Energy Collision Dissociation)	0.0004046
FALSE	High	GTDIMYTGTLDCWR	1xOxidation [M5]; 1xbiotin:sigma-B1267-2 [C12]	1	2	P51881	0	2098.9	HCD (High Energy Collision Dissociation)	0.009699
FALSE	High	IISYAQGFMLLR	1xOxidation [M9]	1	1	P52209	0	1427.77	HCD (High Energy Collision Dissociation)	9.855e-05
FALSE	High	RIILLVK		1	2	P52209	1	854.617	HCD (High Energy Collision Dissociation)	0.2037
FALSE	High	ACQIFVR	1xbiotin:sigma-B1267-2 [C2]	1	1	P52272	0	1287.63	HCD (High Energy Collision Dissociation)	0.09859
FALSE	High	GCAVVEFK	1xbiotin:sigma-B1267-2 [C2]	1	1	P52272	0	1303.62	HCD (High Energy Collision Dissociation)	0.1033
FALSE	High	KAcQIFVR	C3(biotin:sigma-B1267-2)	1	2	P52272	1	1415.73	HCD (High Energy Collision Dissociation)	0.2275
FALSE	High	GcGVVKFESPEVAER	C2(Carbamidomethyl)	1	2	P52272	1	1663.82	HCD (High Energy Collision Dissociation)	0.06423
FALSE	High	GNFGGSFAGSFGGAGGHAPGVAR		1	2	P52272	0	2034.96	HCD (High Energy Collision Dissociation)	2.906e-07
FALSE	High	SKGcGVVKFESPEVAER	C4(biotin:sigma-B1267-2)	1	2	P52272	2	2273.1	HCD (High Energy Collision Dissociation)	0.003836
FALSE	High	RIEVNVELRK		1	1	P52292	2	1255.75	HCD (High Energy Collision Dissociation)	0.1546
FALSE	High	LVYLYLMNYAK	1xOxidation [M7]	1	3	P52303	0	1406.74	HCD (High Energy Collision Dissociation)	0.004017
FALSE	High	KLVYLYLMNYAK		1	3	P52303	1	1518.84	HCD (High Energy Collision Dissociation)	0.004524
FALSE	High	ITEYLCEPLR	1xbiotin:sigma-B1267-2 [C6]	1	3	P52303	0	1687.82	HCD (High Energy Collision Dissociation)	0.08879
FALSE	High	AEEYEFLTPVEEAPK		1	1	P52565-1	0	1751.84	HCD (High Energy Collision Dissociation)	0.04136
FALSE	High	SIQEIQELDKDDESLRK		1	2	P52565-1	2	2046.04	HCD (High Energy Collision Dissociation)	0.006885
FALSE	High	LTLVCESAPGPITMDLTGDLEALKK	1xbiotin:sigma-B1267-2 [C5]	1	1	P52566	1	3066.56	HCD (High Energy Collision Dissociation)	0.01775
FALSE	High	YIEVFKSSQEEVR		1	1	P52597	1	1613.82	HCD (High Energy Collision Dissociation)	0.03705
FALSE	High	RYIGIVKQAGLER		1	1	P52597	2	1502.88	HCD (High Energy Collision Dissociation)	0.04472
FALSE	High	GGAIDRYWPTADGR		1	2	P52788-1	1	1534.74	HCD (High Energy Collision Dissociation)	0.08668
FALSE	High	AILQHLGLESTCDDSIIVK	1xbiotin:sigma-B1267-2 [C12]	1	1	P52789	0	2506.27	HCD (High Energy Collision Dissociation)	0.001143
FALSE	High	MIASHLLAYFFTELNHDQVQK	1xAcetyl [N-Term]	1	1	P52789	0	2547.27	HCD (High Energy Collision Dissociation)	0.001408
FALSE	High	GAALITAVACR	1xbiotin:sigma-B1267-2 [C10]	1	1	P52789	0	1496.77	HCD (High Energy Collision Dissociation)	0.004266
FALSE	High	EScDSALR	C3(biotin:sigma-B1267-2)	1	1	P52907	0	1331.58	HCD (High Energy Collision Dissociation)	0.0916
FALSE	High	ILHCLGLAEEIQK	1xbiotin:sigma-B1267-2 [C4]	1	1	P53004	0	1917.99	HCD (High Energy Collision Dissociation)	0.03226
FALSE	High	GVTIIGPATVGGIKPGCFK	1xbiotin:sigma-B1267-2 [C17]	1	2	P53396	0	2266.21	HCD (High Energy Collision Dissociation)	0.02698
FALSE	High	KHPEVDVLINFASLR		1	2	P53396	1	1737.96	HCD (High Energy Collision Dissociation)	0.01091
FALSE	High	LYRPGSVAYVSR		1	3	P53396-1	0	1367.74	HCD (High Energy Collision Dissociation)	0.06777
FALSE	High	LIGPNCPGVINPGECK	1xCarbamidomethyl [C15]; 1xbiotin:sigma-B1267-2 [C6]	1	1	P53597	0	2119.01	HCD (High Energy Collision Dissociation)	0.1508
FALSE	High	AAAQCYIDLIIK	1xbiotin:sigma-B1267-2 [C5]	1	1	P53618	0	1772.91	HCD (High Energy Collision Dissociation)	0.002609
FALSE	High	NAVLAIYTIYR		1	1	P53618	0	1296.73	HCD (High Energy Collision Dissociation)	0.0006663
FALSE	High	LLHEMILVCDAYR	1xOxidation [M5]; 1xbiotin:sigma-B1267-2 [C9]	1	1	P53618	0	2042.99	HCD (High Energy Collision Dissociation)	7.831e-05
FALSE	High	LVGQSIIAYLQK		1	1	P53621	0	1332.79	HCD (High Energy Collision Dissociation)	0.002449
FALSE	High	LSFLYLITGNLEK		1	1	P53621	0	1510.85	HCD (High Energy Collision Dissociation)	0.001907
FALSE	High	SSGLTAVWVAR		1	2	P53621-2	0	1146.62	HCD (High Energy Collision Dissociation)	0.001179
FALSE	High	ADVAGPRPcQR	C9(biotin:sigma-B1267-2)	1	3	P53814-6	0	1620.77	HCD (High Energy Collision Dissociation)	0.2475
FALSE	High	LSWLDGSGLGFSLEYPTISLHALSR		1	1	P54105	0	2719.41	HCD (High Energy Collision Dissociation)	0.02995
FALSE	High	AYQCVVLLQGK	1xbiotin:sigma-B1267-2 [C4]	1	1	P54136	0	1672.85	HCD (High Energy Collision Dissociation)	0.02518
FALSE	High	IVFVPGCSIPLTIVK	1xbiotin:sigma-B1267-2 [C7]	1	1	P54136	0	2037.13	HCD (High Energy Collision Dissociation)	0.002255
FALSE	High	LVVVLCNLKPQK	1xMMTS [C6]	1	1	P54577	0	1399.82	HCD (High Energy Collision Dissociation)	0.001639
FALSE	High	LVVVLcNLKPQK	C6(Carbamidomethyl)	1	1	P54577	0	1410.85	HCD (High Energy Collision Dissociation)	0.009628
FALSE	High	LGSIScK	C6(biotin:sigma-B1267-2)	1	1	P54577	0	1158.57	HCD (High Energy Collision Dissociation)	0.254
FALSE	High	GKENQLQLSCFINQEVK	1xbiotin:sigma-B1267-2 [C10]	1	2	P54578	1	2429.2	HCD (High Energy Collision Dissociation)	5.634e-05
FALSE	High	LSGGGDWHIAYVLLYGPR		1	2	P54578	0	1974.02	HCD (High Energy Collision Dissociation)	8.625e-06
FALSE	High	ENQLQLSCFINQEVK	1xbiotin:sigma-B1267-2 [C8]	1	2	P54578	0	2244.08	HCD (High Energy Collision Dissociation)	0.002404
FALSE	High	LPAYLTIQMVR	1xOxidation [M9]	1	2	P54578	0	1320.73	HCD (High Energy Collision Dissociation)	0.00848
FALSE	High	YEPFSFADDIGSNNCGYYDLQAVLTHQGR	1xbiotin:sigma-B1267-2 [C15]	1	2	P54578	0	3731.65	HCD (High Energy Collision Dissociation)	0.1105
FALSE	High	LIIVEGCQR	1xbiotin:sigma-B1267-2 [C7]	1	5	P54707	0	1481.76	HCD (High Energy Collision Dissociation)	0.04987
FALSE	High	NFVVVMVTKPK		1	1	P54727	0	1261.73	HCD (High Energy Collision Dissociation)	4.656e-05
FALSE	High	NFVVVMVTKPK		1	1	P54727	0	1261.73	HCD (High Energy Collision Dissociation)	0.003263
FALSE	High	LAENFCVCHLATGDMLR	1xOxidation [M15]; 1xCarbamidomethyl [C]; 1xbiotin:sigma-B1267-2 [C]	1	2	P54819	0	2417.09	HCD (High Energy Collision Dissociation)	0.07983
FALSE	High	GIHSAIDASQTPDVVFASILAAFSK		1	4	P54819	0	2545.33	HCD (High Energy Collision Dissociation)	6.801e-05
FALSE	High	ILHLLTQEALSIHGVK		1	1	P54886	0	1772.04	HCD (High Energy Collision Dissociation)	0.03277
FALSE	High	AALWALQGGTSVVIANGTHPK		1	1	P54886	0	2091.13	HCD (High Energy Collision Dissociation)	0.03001
FALSE	High	VKAALWALQGGTSVVIANGTHPK		1	1	P54886	1	2318.3	HCD (High Energy Collision Dissociation)	0.1535
FALSE	High	QIFILLFQR		1	2	P55060	0	1177.71	HCD (High Energy Collision Dissociation)	0.03071
FALSE	High	EHLLVSIPLLINHLQAESIVVHTYAAHALER		1	1	P55060	0	3486.92	HCD (High Energy Collision Dissociation)	0.0759
FALSE	High	LSTAcPGR	C5(biotin:sigma-B1267-2)	1	3	P55060-1	0	1255.59	HCD (High Energy Collision Dissociation)	0.09939
FALSE	High	LGDVISIQPCPDVK	1xbiotin:sigma-B1267-2 [C10]	1	2	P55072	0	1934.97	HCD (High Energy Collision Dissociation)	0.005625
FALSE	High	AIANECQANFISIK	1xbiotin:sigma-B1267-2 [C6]	1	2	P55072	0	1972.96	HCD (High Energy Collision Dissociation)	0.00564
FALSE	High	NVFIIGATNRPDIIDPAILRPGR		1	2	P55072	0	2518.43	HCD (High Energy Collision Dissociation)	0.01335
FALSE	High	AHVIVMAATNRPNSIDPALR		1	2	P55072	0	2146.15	HCD (High Energy Collision Dissociation)	0.001478
FALSE	High	VVETDPSPYCIVAPDTVIHCEGEPIKR	1xCarbamidomethyl [C10]; 1xbiotin:sigma-B1267-2 [C20]	1	2	P55072	1	3475.67	HCD (High Energy Collision Dissociation)	0.05229
FALSE	High	KNVFIIGATNRPDIIDPAILRPGR		1	2	P55072	1	2646.52	HCD (High Energy Collision Dissociation)	0.1246
FALSE	High	GILLYGPPGTGKTLIARAVANETGAFFFLINGPEIMSK		1	1	P55072	2	3964.13	HCD (High Energy Collision Dissociation)	0.136
FALSE	High	RIVSQLLTLMDGLK		1	1	P55072	1	1586.93	HCD (High Energy Collision Dissociation)	0.08747
FALSE	High	LEILQIHTK		1	1	P55072	0	1094.66	HCD (High Energy Collision Dissociation)	0.05695
FALSE	High	AHVIVMAATNRPNSIDPALRR		1	1	P55072	1	2302.26	HCD (High Energy Collision Dissociation)	0.003423
FALSE	High	GVLFYGPPGcGK	C10(biotin:sigma-B1267-2)	1	1	P55072	0	1645.78	HCD (High Energy Collision Dissociation)	0.06784
FALSE	High	AHVIVMAATNRPNSIDPALR		1	1	P55072	0	2146.15	HCD (High Energy Collision Dissociation)	0.001073
FALSE	High	LAAAFAVSR		1	2	P55084	0	905.519	HCD (High Energy Collision Dissociation)	0.02944
FALSE	High	LCYYIGATDDAATK	1xbiotin:sigma-B1267-2 [C2]	1	1	P55145	0	1955.89	HCD (High Energy Collision Dissociation)	0.19
FALSE	High	DSQIcELK	C5(biotin:sigma-B1267-2)	1	1	P55145	0	1386.64	HCD (High Energy Collision Dissociation)	0.07392
FALSE	High	FYEEVHDLER		1	5	P55209	0	1336.62	HCD (High Energy Collision Dissociation)	0.01461
FALSE	High	KYAVLYQPLFDKR		1	2	P55209	2	1640.92	HCD (High Energy Collision Dissociation)	0.2565
FALSE	High	FYEEVHDLERK		1	5	P55209	1	1464.71	HCD (High Energy Collision Dissociation)	0.1631
FALSE	High	SLIANLAAANCYK	1xbiotin:sigma-B1267-2 [C11]	1	1	P55263	0	1802.89	HCD (High Energy Collision Dissociation)	0.0004758
FALSE	High	IFTLNLSAPFISQFYK		1	3	P55263-1	0	1889.02	HCD (High Energy Collision Dissociation)	0.1509
FALSE	High	LGNScEFR	C5(biotin:sigma-B1267-2)	1	5	P55265-4	0	1376.62	HCD (High Energy Collision Dissociation)	0.05722
FALSE	High	FKFQVVINGR		1	5	P55265-4	1	1207.69	HCD (High Energy Collision Dissociation)	0.04687
FALSE	High	NLFNVVDCK	1xbiotin:sigma-B1267-2 [C8]	1	1	P55884	0	1502.71	HCD (High Energy Collision Dissociation)	0.01371
FALSE	High	SCPVVQSSQHLFLDLPK	1xbiotin:sigma-B1267-2 [C2]	1	1	P56192	0	2349.17	HCD (High Energy Collision Dissociation)	0.0008149
FALSE	High	LLAHVTLELQHYHQLLEK		1	1	P56192	0	2185.21	HCD (High Energy Collision Dissociation)	4.816e-06
FALSE	High	LCLQSIAFISR	1xCarbamidomethyl [C2]	1	1	P57088	0	1307.71	HCD (High Energy Collision Dissociation)	0.001203
FALSE	High	IVVEHIIMKPACPLFVR	1xCarbamidomethyl [C12]	1	1	P57088	0	2022.14	HCD (High Energy Collision Dissociation)	0.0009128
FALSE	High	IVVEHIIMKPACPLFVR	1xbiotin:sigma-B1267-2 [C12]	1	1	P57088	0	2416.31	HCD (High Energy Collision Dissociation)	0.0008987
FALSE	High	IVVEHIIMKPACPLFVR	1xOxidation [M8]; 1xbiotin:sigma-B1267-2 [C12]	1	1	P57088	0	2432.3	HCD (High Energy Collision Dissociation)	0.001008
FALSE	High	HHITPLLSAVYEGHVSCVK	1xbiotin:sigma-B1267-2 [C17]	1	1	P58546	0	2541.27	HCD (High Energy Collision Dissociation)	0.008621
FALSE	High	TVKGPDGLTAFEATDNQAIKALLQ		1	1	P58546	2	2501.33	HCD (High Energy Collision Dissociation)	0.0503
FALSE	High	DCGATWVVLGHSER	1xbiotin:sigma-B1267-2 [C2]	1	3	P60174	0	1980.91	HCD (High Energy Collision Dissociation)	0.000177
FALSE	High	VPADTEVVCAPPTAYIDFAR	1xbiotin:sigma-B1267-2 [C9]	1	2	P60174	0	2586.24	HCD (High Energy Collision Dissociation)	1.692e-05
FALSE	High	IIYGGSVTGATCK	1xbiotin:sigma-B1267-2 [C12]	1	4	P60174	0	1720.84	HCD (High Energy Collision Dissociation)	5.173e-05
FALSE	High	IAVAAQNCYK	1xbiotin:sigma-B1267-2 [C8]	1	4	P60174	0	1531.74	HCD (High Energy Collision Dissociation)	0.008296
FALSE	High	VPADTEVVcAPPTAYIDFAR	C9(Carbamidomethyl)	1	2	P60174	0	2192.07	HCD (High Energy Collision Dissociation)	0.0005508
FALSE	High	IAVAAQNcYK	C8(biotin:sigma-B1267-2)	1	2	P60174	0	1531.74	HCD (High Energy Collision Dissociation)	0.000518
FALSE	High	DcGATWVVLGHSER	C2(Carbamidomethyl)	1	3	P60174	0	1586.74	HCD (High Energy Collision Dissociation)	2.567e-05
FALSE	High	IIYGGSVTGATcK	C12(Carbamidomethyl)	1	3	P60174	0	1326.67	HCD (High Energy Collision Dissociation)	0.0006247
FALSE	High	IIYGGSVTGATcK	C12(biotin:sigma-B1267-2)	1	3	P60174	0	1720.84	HCD (High Energy Collision Dissociation)	6.656e-06
FALSE	High	RHVFGESDELIGQK		1	3	P60174	1	1614.82	HCD (High Energy Collision Dissociation)	0.000118
FALSE	High	VVLAYEPVWAIGTGK		1	3	P60174	0	1602.89	HCD (High Energy Collision Dissociation)	0.0003107
FALSE	High	GWLKSNVSDAVAQSTR		1	3	P60174	1	1718.89	HCD (High Energy Collision Dissociation)	0.005094
FALSE	High	HVFGESDELIGQK		1	3	P60174	0	1458.72	HCD (High Energy Collision Dissociation)	0.03005
FALSE	High	KFFVGGNWK		1	2	P60174	1	1082.58	HCD (High Energy Collision Dissociation)	0.08095
FALSE	High	FFVGGNWK		1	2	P60174	0	954.483	HCD (High Energy Collision Dissociation)	0.07911
FALSE	High	DcGATWVVLGHSERR	C2(Carbamidomethyl)	1	3	P60174	1	1742.84	HCD (High Energy Collision Dissociation)	0.05781
FALSE	High	EAGITEKVVFEQTK		1	3	P60174	1	1578.84	HCD (High Energy Collision Dissociation)	0.2211
FALSE	High	VIADNVKDWSK		1	3	P60174	1	1274.67	HCD (High Energy Collision Dissociation)	0.06129
FALSE	High	ILYSQcGDVMR	C6(Carbamidomethyl)	1	3	P60660	0	1341.63	HCD (High Energy Collision Dissociation)	0.09091
FALSE	High	VFDKEGNGTVMGAEIR		1	2	P60660	1	1722.84	HCD (High Energy Collision Dissociation)	0.0003928
FALSE	High	DLYANTVLSGGTTMYPGIADR	1xOxidation [M14]	1	2	P60709	0	2231.06	HCD (High Energy Collision Dissociation)	0.00043
FALSE	High	CPEALFQPSFLGMESCGIHETTFNSIMK	1xOxidation [M13]; 1xCarbamidomethyl [C1]; 1xbiotin:sigma-B1267-2 [C16]	1	2	P60709	0	3641.62	HCD (High Energy Collision Dissociation)	0.006661
FALSE	High	CPEALFQPSFLGMESCGIHETTFNSIMK	1xCarbamidomethyl [C1]; 1xbiotin:sigma-B1267-2 [C16]	1	2	P60709	0	3625.63	HCD (High Energy Collision Dissociation)	1.021e-06
FALSE	High	IWHHTFYNELR		1	11	P60709	0	1515.75	HCD (High Energy Collision Dissociation)	8.182e-06
FALSE	High	EKLCYVALDFEQEMATAASSSSLEK	1xCarbamidomethyl [C4]	1	3	P60709	1	2807.31	HCD (High Energy Collision Dissociation)	0.02561
FALSE	High	CDVDIR	1xbiotin:sigma-B1267-2 [C1]	1	4	P60709	0	1171.52	HCD (High Energy Collision Dissociation)	0.1001
FALSE	High	DIKEKLCYVALDFEQEMATAASSSSLEK	1xOxidation [M17]; 1xCarbamidomethyl [C7]	1	3	P60709	2	3179.51	HCD (High Energy Collision Dissociation)	0.04629
FALSE	High	GILTLKYPIEHGIVTNWDDmEKIWHHTFYNELR	M20(Oxidation)	1	2	P60709	2	4085.06	HCD (High Energy Collision Dissociation)	0.04037
FALSE	High	DIKEKLcYVALDFEQEMATAASSSSLEK	C7(Carbamidomethyl)	1	3	P60709	2	3163.51	HCD (High Energy Collision Dissociation)	0.03344
FALSE	High	LcYVALDFEQEMATAASSSSLEK	C2(Carbamidomethyl)	1	3	P60709	0	2550.18	HCD (High Energy Collision Dissociation)	0.01353
FALSE	High	cDVDIR	C1(biotin:sigma-B1267-2)	1	3	P60709	0	1171.52	HCD (High Energy Collision Dissociation)	0.1599
FALSE	High	TTGIVMDSGDGVTHTVPIYEGYALPHAILR		1	2	P60709	0	3183.63	HCD (High Energy Collision Dissociation)	0.0005117
FALSE	High	QEYDESGPSIVHRK		1	7	P60709	1	1644.8	HCD (High Energy Collision Dissociation)	0.007084
FALSE	High	ILTERGYSFTTTAER		1	2	P60709	1	1744.88	HCD (High Energy Collision Dissociation)	0.1651
FALSE	High	VAPEEHPVLLTEAPLNPK		1	2	P60709	0	1954.07	HCD (High Energy Collision Dissociation)	1.758e-07
FALSE	High	mDDDIAALVVDNGSGMCKAGFAGDDAPR	M1(Oxidation)	1	1	P60709	1	2827.23	HCD (High Energy Collision Dissociation)	0.0003831
FALSE	High	DIKEKLcYVALDFEQEMATAASSSSLEK	C7(Carbamidomethyl)	2	3	P60709; P63261	2	3163.5	HCD (High Energy Collision Dissociation)	0.01036
FALSE	High	VAPEEHPVLLTEAPLNPK		2	2	P60709; P63261	0	1954.06	HCD (High Energy Collision Dissociation)	3.419e-07
FALSE	High	YSVWIGGSILASLSTFQQMWISKQEYDESGPSIVHRK		2	2	P60709; P63261	2	4228.13	HCD (High Energy Collision Dissociation)	0.01721
FALSE	High	TTGIVMDSGDGVTHTVPIYEGYALPHAILR		2	2	P60709; P63261	0	3183.61	HCD (High Energy Collision Dissociation)	0.08609
FALSE	High	VAPEEHPVLLTEAPLNPKANREK		2	2	P60709; P63261	2	2552.38	HCD (High Energy Collision Dissociation)	0.2082
FALSE	High	QEYDESGPSIVHR		2	7	P60709; P63261	0	1516.7	HCD (High Energy Collision Dissociation)	0.1591
FALSE	High	VAPEEHPVLLTEAPLNPKANR		2	2	P60709; P63261	1	2295.25	HCD (High Energy Collision Dissociation)	0.0005312
FALSE	High	GILTLKYPIEHGIVTNWDDmEKIWHHTFYNELR	M20(Oxidation)	2	2	P60709; P63261	2	4085.06	HCD (High Energy Collision Dissociation)	0.2141
FALSE	High	cDVDIRK	C1(biotin:sigma-B1267-2)	2	3	P60709; P63261	1	1299.62	HCD (High Energy Collision Dissociation)	0.2723
FALSE	High	KYSVWIGGSILASLSTFQQMWISKQEYDESGPSIVHR		2	2	P60709; P63261	2	4228.13	HCD (High Energy Collision Dissociation)	0.02441
FALSE	High	GYSFTTTAER		2	2	P60709; P63261	0	1132.53	HCD (High Energy Collision Dissociation)	0.01991
FALSE	High	ILTERGYSFTTTAER		2	2	P60709; P63261	1	1744.88	HCD (High Energy Collision Dissociation)	0.1621
FALSE	High	IWHHTFyNELR	Y7(NO2)	2	9	P60709; P68032	0	1560.74	HCD (High Energy Collision Dissociation)	0.002323
FALSE	High	SYELPDGQVITIGNER		2	11	P60709; P68032	0	1790.89	HCD (High Energy Collision Dissociation)	0.002077
FALSE	High	HQGVMVGMGQKDSYVGDEAQSKR		2	6	P60709; P68032	2	2507.18	HCD (High Energy Collision Dissociation)	0.007322
FALSE	High	IIAPPERKYSVWIGGSILASLSTFQQMWISK		2	5	P60709; P68032	2	3506.87	HCD (High Energy Collision Dissociation)	0.01785
FALSE	High	IKIIAPPERK		2	8	P60709; P68032	2	1164.75	HCD (High Energy Collision Dissociation)	0.007873
FALSE	High	IWHHTFYNELR		2	9	P60709; P68032	0	1515.75	HCD (High Energy Collision Dissociation)	0.0001222
FALSE	High	AVFPSIVGRPR		2	10	P60709; P68032	0	1198.71	HCD (High Energy Collision Dissociation)	0.0006155
FALSE	High	EITALAPSTMKIK		2	7	P60709; P68032	1	1402.8	HCD (High Energy Collision Dissociation)	0.01744
FALSE	High	MQKEITALAPSTMK		2	7	P60709; P68032	1	1548.81	HCD (High Energy Collision Dissociation)	0.0001794
FALSE	High	EITALAPSTMK		2	7	P60709; P68032	0	1161.62	HCD (High Energy Collision Dissociation)	0.01848
FALSE	High	EITALAPSTmK	M10(Oxidation)	3	7	P60709; P68032; P63261	0	1177.61	HCD (High Energy Collision Dissociation)	0.06702
FALSE	High	AVFPSIVGRPRHQGVMVGMGQKDSYVGDEAQSK		3	6	P60709; P68032; P63261	2	3530.76	HCD (High Energy Collision Dissociation)	0.2059
FALSE	High	SYELPDGQVITIGNER		3	11	P60709; P68032; P63261	0	1790.89	HCD (High Energy Collision Dissociation)	0.007841
FALSE	High	IKIIAPPERK		3	8	P60709; P68032; P63261	2	1164.75	HCD (High Energy Collision Dissociation)	0.07716
FALSE	High	IWHHTFYNELR		3	9	P60709; P68032; P63261	0	1515.75	HCD (High Energy Collision Dissociation)	0.0006787
FALSE	High	MQKEITALAPSTMK		3	7	P60709; P68032; P63261	1	1548.81	HCD (High Energy Collision Dissociation)	0.0003315
FALSE	High	EITALAPSTMK		3	7	P60709; P68032; P63261	0	1161.62	HCD (High Energy Collision Dissociation)	0.002422
FALSE	High	HQGVMVGMGQKDSYVGDEAQSK		3	6	P60709; P68032; P63261	1	2351.07	HCD (High Energy Collision Dissociation)	0.1304
FALSE	High	HQGVMVGMGQKDSYVGDEAQSKR		3	6	P60709; P68032; P63261	2	2507.18	HCD (High Energy Collision Dissociation)	0.08928
FALSE	High	AVFPSIVGRPR		3	10	P60709; P68032; P63261	0	1198.71	HCD (High Energy Collision Dissociation)	0.001292
FALSE	High	MQKEITALAPSTMKIK		3	7	P60709; P68032; P63261	2	1789.99	HCD (High Energy Collision Dissociation)	0.06862
FALSE	High	IWHHTFyNELR	Y7(NO2)	3	9	P60709; P68032; P63261	0	1560.73	HCD (High Energy Collision Dissociation)	0.01262
FALSE	High	IIAPPERKYSVWIGGSILASLSTFQQMWISK		3	5	P60709; P68032; P63261	2	3506.89	HCD (High Energy Collision Dissociation)	0.01419
FALSE	High	AVFPSIVGRPRHQGVMVGMGQK		3	6	P60709; P68032; P63261	1	2351.26	HCD (High Energy Collision Dissociation)	0.2197
FALSE	High	GVAINMVTEEDKR		1	1	P60842	1	1461.73	HCD (High Energy Collision Dissociation)	0.07059
FALSE	High	KGVAINMVTEEDKR		1	1	P60842	2	1589.83	HCD (High Energy Collision Dissociation)	0.03985
FALSE	High	GIYAYGFEKPSAIQQR		1	5	P60842	0	1827.94	HCD (High Energy Collision Dissociation)	0.1249
FALSE	High	GYDVIAQAQSGTGK		1	4	P60842	0	1394.69	HCD (High Energy Collision Dissociation)	0.06308
FALSE	High	VCADLIR	1xbiotin:sigma-B1267-2 [C2]	1	1	P60866	0	1240.62	HCD (High Energy Collision Dissociation)	0.02451
FALSE	High	VcADLIR	C2(biotin:sigma-B1267-2)	1	2	P60866-2	0	1240.62	HCD (High Energy Collision Dissociation)	0.02027
FALSE	High	LIDLHSPSEIVK		1	2	P60866-2	0	1350.76	HCD (High Energy Collision Dissociation)	0.005314
FALSE	High	LRPLSYPQTDVFLVcFSVVSPSSFENVK	C15(MMTS)	1	2	P60953	0	3204.6	HCD (High Energy Collision Dissociation)	0.0008941
FALSE	High	LRPLSYPQTDVFLVcFSVVSPSSFENVK	C15(Carbamidomethyl)	1	2	P60953	0	3215.63	HCD (High Energy Collision Dissociation)	0.2372
FALSE	High	AVIFCLSADK	1xbiotin:sigma-B1267-2 [C5]	1	1	P60981	0	1517.75	HCD (High Energy Collision Dissociation)	0.0009592
FALSE	High	IYHPNINSNGSIcLDILR	C13(Carbamidomethyl)	1	7	P61077-3	0	2099.07	HCD (High Energy Collision Dissociation)	0.0007012
FALSE	High	YFHVVIAGPQDSPFEGGTFK		1	1	P61088	0	2196.08	HCD (High Energy Collision Dissociation)	0.003332
FALSE	High	TLTGTVIDSGDGVTHVIPVAEGYVIGSCIK	1xbiotin:sigma-B1267-2 [C28]	1	1	P61158	0	3452.74	HCD (High Energy Collision Dissociation)	1.775e-05
FALSE	High	YSYVCPDLVK	1xbiotin:sigma-B1267-2 [C5]	1	1	P61158	0	1637.77	HCD (High Energy Collision Dissociation)	0.1297
FALSE	High	LKLSEELSGGR		1	1	P61158	1	1188.66	HCD (High Energy Collision Dissociation)	0.191
FALSE	High	LCYVGYNIEQEQK	1xbiotin:sigma-B1267-2 [C2]	1	1	P61160	0	2037.94	HCD (High Energy Collision Dissociation)	0.09034
FALSE	High	DAVLLVFANK		1	3	P61204	0	1089.63	HCD (High Energy Collision Dissociation)	0.002202
FALSE	High	HYFQNTQGLIFVVDSNDR		1	5	P61204	0	2153.04	HCD (High Energy Collision Dissociation)	0.0008951
FALSE	High	HYFQNTQGIIFVVDSNDRER		1	5	P61204	1	2438.18	HCD (High Energy Collision Dissociation)	0.0766
FALSE	High	YcANAFK	C2(biotin:sigma-B1267-2)	1	1	P61221	0	1267.56	HCD (High Energy Collision Dissociation)	0.09164
FALSE	High	ACQSIYPLHDVFVR	1xbiotin:sigma-B1267-2 [C2]	1	2	P61247	0	2099.02	HCD (High Energy Collision Dissociation)	2.097e-09
FALSE	High	LFCVGFTK	1xbiotin:sigma-B1267-2 [C3]	1	2	P61247	0	1365.67	HCD (High Energy Collision Dissociation)	0.008261
FALSE	High	NCLTNFHGMDLTR	1xbiotin:sigma-B1267-2 [C2]	1	2	P61247	0	1972.88	HCD (High Energy Collision Dissociation)	6.642e-05
FALSE	High	NCLTNFHGMDLTR	1xOxidation [M9]; 1xbiotin:sigma-B1267-2 [C2]	1	2	P61247	0	1988.88	HCD (High Energy Collision Dissociation)	0.004419
FALSE	High	AcQSIYPLHDVFVR	C2(biotin:sigma-B1267-2)	1	1	P61247	0	2099.02	HCD (High Energy Collision Dissociation)	0.0009737
FALSE	High	EVQTNDLKEVVNK		1	1	P61247	1	1515.8	HCD (High Energy Collision Dissociation)	0.05126
FALSE	High	KKYVIYIER		1	2	P61254	2	1211.71	HCD (High Energy Collision Dissociation)	0.1425
FALSE	High	ANGTTVHVGIHPSKVVITR		1	2	P61254	1	1986.12	HCD (High Energy Collision Dissociation)	0.02983
FALSE	High	YVIYIER		1	2	P61254	0	955.524	HCD (High Energy Collision Dissociation)	0.06068
FALSE	High	MKFNPFVTSDR		1	2	P61254	1	1341.66	HCD (High Energy Collision Dissociation)	0.01123
FALSE	High	MWVQLLIPR		1	1	P61289	0	1155.67	HCD (High Energy Collision Dissociation)	0.02079
FALSE	High	FFEVILIDPFHK		1	1	P61313	0	1504.82	HCD (High Energy Collision Dissociation)	0.0003638
FALSE	High	NPDTQWITKPVHK		1	1	P61313-1	0	1563.83	HCD (High Energy Collision Dissociation)	0.2313
FALSE	High	FMKPGKVVLVLAGR	1xOxidation [M2]	1	1	P61353	1	1530.92	HCD (High Energy Collision Dissociation)	0.004474
FALSE	High	FMKPGKVVLVLAGR		1	1	P61353	1	1514.92	HCD (High Energy Collision Dissociation)	0.01355
FALSE	High	TVVNKDVFRDPALK		1	1	P61353	2	1601.91	HCD (High Energy Collision Dissociation)	0.07656
FALSE	High	NKWFFQK		1	1	P61353	1	997.527	HCD (High Energy Collision Dissociation)	0.1273
FALSE	High	IGAFGYMECSAK	1xOxidation [M7]; 1xbiotin:sigma-B1267-2 [C9]	1	3	P61586	0	1743.75	HCD (High Energy Collision Dissociation)	0.04461
FALSE	High	VVLDDKDYFLFR		1	1	P61604	1	1529.8	HCD (High Energy Collision Dissociation)	0.0007668
FALSE	High	VLLPEYGGTK		1	1	P61604	0	1076.6	HCD (High Energy Collision Dissociation)	0.06635
FALSE	High	VLQATVVAVGSGSK		1	1	P61604	0	1315.76	HCD (High Energy Collision Dissociation)	0.008688
FALSE	High	KFLPLFDR		1	1	P61604	1	1035.6	HCD (High Energy Collision Dissociation)	0.01613
FALSE	High	VLQATVVAVGSGSKGK		1	1	P61604	1	1500.87	HCD (High Energy Collision Dissociation)	0.1754
FALSE	High	VLQATVVAVGSGSKGKGGEIQPVSVK		1	1	P61604	2	2495.41	HCD (High Energy Collision Dissociation)	0.04845
FALSE	High	SNFLNCYVSGFHPSDIEVDLLK	1xbiotin:sigma-B1267-2 [C6]	1	1	P61769	0	2948.4	HCD (High Energy Collision Dissociation)	2.297e-06
FALSE	High	DEYAcRVNHVTLSQPK	C5(biotin:sigma-B1267-2)	1	1	P61769	1	2311.1	HCD (High Energy Collision Dissociation)	0.0004378
FALSE	High	THTLcR	C5(biotin:sigma-B1267-2)	1	1	P61927	0	1181.55	HCD (High Energy Collision Dissociation)	0.1383
FALSE	High	LFQEccPHSTDR	C5(Carbamidomethyl); C6(biotin:sigma-B1267-2)	1	3	P61978-2	0	1943.83	HCD (High Energy Collision Dissociation)	0.09135
FALSE	High	LFQEccPHSTDR	C5(biotin:sigma-B1267-2); C6(Carbamidomethyl)	1	3	P61978-2	0	1943.82	HCD (High Energy Collision Dissociation)	0.003709
FALSE	High	ILLQSKNAGAVIGK		1	3	P61978-2	1	1411.86	HCD (High Energy Collision Dissociation)	0.07525
FALSE	High	LLIHQSLAGGIIGVK		1	3	P61978-2	0	1518.93	HCD (High Energy Collision Dissociation)	8.531e-06
FALSE	High	LLIHQSLAGGIIGVK		1	1	P61979	0	1518.94	HCD (High Energy Collision Dissociation)	1.788e-06
FALSE	High	GSDFDCELR	1xbiotin:sigma-B1267-2 [C6]	1	1	P61979	0	1492.62	HCD (High Energy Collision Dissociation)	0.006937
FALSE	High	NTDEMVELRILLQSKNAGAVIGK		1	1	P61979	2	2499.36	HCD (High Energy Collision Dissociation)	0.1651
FALSE	High	SSWRVISSIEQK		1	4	P61981	1	1419.76	HCD (High Energy Collision Dissociation)	0.02076
FALSE	High	LAEQAERYDDMAAAMK		1	3	P61981	1	1812.83	HCD (High Energy Collision Dissociation)	0.05847
FALSE	High	KAIIIFVPVPQLK		1	2	P62081	1	1465.95	HCD (High Energy Collision Dissociation)	0.002497
FALSE	High	AIIIFVPVPQLK		1	2	P62081	0	1337.86	HCD (High Energy Collision Dissociation)	0.004419
FALSE	High	AIIIFVPVPQLK		1	1	P62081	0	1337.86	HCD (High Energy Collision Dissociation)	0.008627
FALSE	High	IFCCHGGLSPDLQSMEQIR	1xCarbamidomethyl [C]; 1xbiotin:sigma-B1267-2 [C]	1	3	P62136	0	2642.2	HCD (High Energy Collision Dissociation)	2.944e-05
FALSE	High	IFCCHGGLSPDLQSMEQIR	1xOxidation [M15]; 1xCarbamidomethyl [C]; 1xbiotin:sigma-B1267-2 [C]	1	3	P62136	0	2658.19	HCD (High Energy Collision Dissociation)	0.01647
FALSE	High	AICTEAGLMALR	1xOxidation [M9]; 1xbiotin:sigma-B1267-2 [C3]	1	2	P62191	0	1715.83	HCD (High Energy Collision Dissociation)	0.04541
FALSE	High	LPLVTPHTQcR	C10(biotin:sigma-B1267-2)	1	1	P62191	0	1715.87	HCD (High Energy Collision Dissociation)	0.004906
FALSE	High	NCIVLIDSTPYR	1xbiotin:sigma-B1267-2 [C2]	1	1	P62241	0	1844.9	HCD (High Energy Collision Dissociation)	0.0001503
FALSE	High	LTPEEEEILNKKR		1	1	P62241	2	1598.88	HCD (High Energy Collision Dissociation)	0.008298
FALSE	High	LLAcIASRPGQcGR	C4(Carbamidomethyl); C12(biotin:sigma-B1267-2)	1	1	P62241	0	1952.96	HCD (High Energy Collision Dissociation)	0.0286
FALSE	High	LLAcIASRPGQcGR	C4(biotin:sigma-B1267-2); C12(Carbamidomethyl)	1	1	P62241	0	1952.96	HCD (High Energy Collision Dissociation)	0.01268
FALSE	High	IVVNLTGRLNK		1	1	P62244	1	1226.76	HCD (High Energy Collision Dissociation)	0.0212
FALSE	High	VNGRPLEMIEPR		1	1	P62249	0	1410.75	HCD (High Energy Collision Dissociation)	0.003964
FALSE	High	LICCDILDVLDK	1xCarbamidomethyl [C]; 1xbiotin:sigma-B1267-2 [C]	1	1	P62258	0	1870.91	HCD (High Energy Collision Dissociation)	0.00386
FALSE	High	YLAEFATGNDR		1	2	P62258-1	0	1256.58	HCD (High Energy Collision Dissociation)	0.2246
FALSE	High	YLAEFATGNDRK		1	2	P62258-1	1	1384.68	HCD (High Energy Collision Dissociation)	0.0507
FALSE	High	VANVSLLALYK		1	2	P62266	0	1190.71	HCD (High Energy Collision Dissociation)	0.0001445
FALSE	High	FKVVKVANVSLLALYK		1	2	P62266	2	1792.11	HCD (High Energy Collision Dissociation)	0.02563
FALSE	High	GIVLEKVGVEAK		1	1	P62266	1	1241.74	HCD (High Energy Collision Dissociation)	0.06529
FALSE	High	IPDWFLNR		1	1	P62269	0	1060.56	HCD (High Energy Collision Dissociation)	0.02282
FALSE	High	KIAFAITAIK		1	1	P62269	1	1075.69	HCD (High Energy Collision Dissociation)	0.01847
FALSE	High	RKIAFAITAIK		1	1	P62269	2	1231.79	HCD (High Energy Collision Dissociation)	0.07946
FALSE	High	IAFAITAIKGVGRR		1	1	P62269	2	1472.91	HCD (High Energy Collision Dissociation)	0.1679
FALSE	High	HFWGLR		1	1	P62269	0	815.431	HCD (High Energy Collision Dissociation)	0.1817
FALSE	High	FGQGSRScRVcSNR	C8(biotin:sigma-B1267-2); C11(biotin:sigma-B1267-2)	1	2	P62273-2	2	2459.1	HCD (High Energy Collision Dissociation)	0.1919
FALSE	High	KYGLNMcR	C7(biotin:sigma-B1267-2)	1	2	P62273-2	1	1435.67	HCD (High Energy Collision Dissociation)	0.05706
FALSE	High	KGLTPSQIGVILR		1	1	P62277	1	1381.85	HCD (High Energy Collision Dissociation)	0.2011
FALSE	High	GLSQSALPYRR		1	1	P62277	1	1247.69	HCD (High Energy Collision Dissociation)	0.1392
FALSE	High	DVQIGDIVTVGECRPLSK	1xbiotin:sigma-B1267-2 [C13]	1	1	P62280	0	2380.2	HCD (High Energy Collision Dissociation)	0.0007456
FALSE	High	CPFTGNVSIR	1xbiotin:sigma-B1267-2 [C1]	1	1	P62280	0	1544.73	HCD (High Energy Collision Dissociation)	0.0002109
FALSE	High	NMSVHLSPCFR	1xOxidation [M2]; 1xbiotin:sigma-B1267-2 [C9]	1	1	P62280	0	1757.79	HCD (High Energy Collision Dissociation)	0.06593
FALSE	High	NMSVHLSPcFR	C9(Carbamidomethyl)	1	1	P62280	0	1347.63	HCD (High Energy Collision Dissociation)	0.005578
FALSE	High	KcPFTGNVSIR	C2(biotin:sigma-B1267-2)	1	1	P62280	1	1672.83	HCD (High Energy Collision Dissociation)	0.001607
FALSE	High	cPFTGNVSIR	C1(biotin:sigma-B1267-2)	1	1	P62280	0	1544.73	HCD (High Energy Collision Dissociation)	0.003433
FALSE	High	cNNVLYIR	C1(Carbamidomethyl)	1	1	P62306	0	1051.54	HCD (High Energy Collision Dissociation)	0.1269
FALSE	High	AVASQLDCNFLK	1xbiotin:sigma-B1267-2 [C8]	1	1	P62333	0	1759.85	HCD (High Energy Collision Dissociation)	0.0008213
FALSE	High	GCLLYGPPGTGK	1xbiotin:sigma-B1267-2 [C2]	1	1	P62333	0	1613.78	HCD (High Energy Collision Dissociation)	0.09538
FALSE	High	YVVGcR	C5(biotin:sigma-B1267-2)	1	1	P62333	0	1147.54	HCD (High Energy Collision Dissociation)	0.1317
FALSE	High	KAQLVVIAHDVDPIELVVFLPALCR	1xCarbamidomethyl [C24]	1	1	P62424	1	2815.59	HCD (High Energy Collision Dissociation)	0.1707
FALSE	High	AGVNTVTTLVENKKAQLVVIAHDVDPIELVVFLPALcR	C37(Carbamidomethyl)	1	1	P62424	2	4142.31	HCD (High Energy Collision Dissociation)	0.02096
FALSE	High	RHWGGNVLGPK		1	1	P62424	1	1220.66	HCD (High Energy Collision Dissociation)	0.004278
FALSE	High	HWGGNVLGPK		1	1	P62424	0	1064.56	HCD (High Energy Collision Dissociation)	0.1945
FALSE	High	NFGIGQDIQPK		1	1	P62424	0	1216.63	HCD (High Energy Collision Dissociation)	0.2198
FALSE	High	AAGKGDVPTKRPPVLR		1	1	P62424	2	1661.97	HCD (High Energy Collision Dissociation)	0.004285
FALSE	High	GFQFVSSSLPDICYR	1xbiotin:sigma-B1267-2 [C13]	1	1	P62633	0	2170.01	HCD (High Energy Collision Dissociation)	0.03588
FALSE	High	TSEVNcYR	C6(biotin:sigma-B1267-2)	1	8	P62633-6	0	1422.61	HCD (High Energy Collision Dissociation)	0.06657
FALSE	High	EQccYNcGKPGHLAR	C3(Carbamidomethyl); C4(Carbamidomethyl); C7(biotin:sigma-B1267-2)	1	8	P62633-6	0	2243.95	HCD (High Energy Collision Dissociation)	0.1446
FALSE	High	EQccYNcGKPGHLAR	C3(biotin:sigma-B1267-2); C4(Carbamidomethyl); C7(Carbamidomethyl)	1	8	P62633-6	0	2243.95	HCD (High Energy Collision Dissociation)	0.07057
FALSE	High	cGESGHLAREcTIEATA	C1(Carbamidomethyl); C11(Carbamidomethyl)	1	8	P62633-6	1	1861.82	HCD (High Energy Collision Dissociation)	0.2441
FALSE	High	EcLPLIIFLR	C2(Carbamidomethyl)	1	1	P62701	0	1273.74	HCD (High Energy Collision Dissociation)	0.04721
FALSE	High	LSNIFVIGKGNKPWISLPR		1	1	P62701	1	2139.25	HCD (High Energy Collision Dissociation)	0.0002471
FALSE	High	GNKPWISLPR		1	1	P62701	0	1167.67	HCD (High Energy Collision Dissociation)	0.06742
FALSE	High	TIRYPDPLIK		1	2	P62701	1	1215.71	HCD (High Energy Collision Dissociation)	0.03984
FALSE	High	LNISFPATGCQK	1xbiotin:sigma-B1267-2 [C10]	1	1	P62753	0	1729.84	HCD (High Energy Collision Dissociation)	0.0003908
FALSE	High	MKLNISFPATGcQK	C12(Carbamidomethyl)	1	1	P62753	1	1594.81	HCD (High Energy Collision Dissociation)	0.17
FALSE	High	LNISFPATGcQK	C10(biotin:sigma-B1267-2)	1	1	P62753	0	1729.84	HCD (High Energy Collision Dissociation)	0.0321
FALSE	High	VCENIPIVLCGNK	1xCarbamidomethyl [C]; 1xbiotin:sigma-B1267-2 [C]	1	1	P62825	0	1909.93	HCD (High Energy Collision Dissociation)	6.11e-05
FALSE	High	YVATLGVEVHPLVFHTNR		1	1	P62825	0	2052.1	HCD (High Energy Collision Dissociation)	0.003986
FALSE	High	KYVATLGVEVHPLVFHTNR		1	1	P62825	1	2180.2	HCD (High Energy Collision Dissociation)	2.39e-08
FALSE	High	HLTGEFEKKYVATLGVEVHPLVFHTNR		1	1	P62825	2	3121.66	HCD (High Energy Collision Dissociation)	0.000456
FALSE	High	SNYNFEKPFLWLAR		1	1	P62826	0	1784.91	HCD (High Energy Collision Dissociation)	0.002486
FALSE	High	NLQYYDISAK		1	1	P62826	0	1214.6	HCD (High Energy Collision Dissociation)	0.1289
FALSE	High	KYVATLGVEVHPLVFHTNR		1	1	P62826	1	2180.19	HCD (High Energy Collision Dissociation)	3.024e-06
FALSE	High	KKNLQYYDISAK		1	1	P62826	2	1470.79	HCD (High Energy Collision Dissociation)	0.1294
FALSE	High	ISLGLPVGAVINCADNTGAK	1xbiotin:sigma-B1267-2 [C13]	1	1	P62829	0	2364.21	HCD (High Energy Collision Dissociation)	1.51e-07
FALSE	High	NLYIISVK		1	1	P62829	0	949.572	HCD (High Energy Collision Dissociation)	0.07158
FALSE	High	ECADLWPR	1xbiotin:sigma-B1267-2 [C2]	1	2	P62829	0	1440.64	HCD (High Energy Collision Dissociation)	0.1475
FALSE	High	EcADLWPR	C2(biotin:sigma-B1267-2)	1	1	P62829	0	1440.64	HCD (High Energy Collision Dissociation)	0.06832
FALSE	High	NLYIISVK		1	1	P62829	0	949.57	HCD (High Energy Collision Dissociation)	0.05595
FALSE	High	TFNQVEIKPEMIGHYLGEFSITYKPVK		1	1	P62841	0	3168.64	HCD (High Energy Collision Dissociation)	0.0477
FALSE	High	TTPDVIFVFGFR		1	1	P62847	0	1398.74	HCD (High Energy Collision Dissociation)	0.007341
FALSE	High	LHYcVScAIHSK	C4(Carbamidomethyl); C7(MMTS)	1	2	P62854	0	1463.65	HCD (High Energy Collision Dissociation)	0.1938
FALSE	High	cTNcAR	C1(biotin:sigma-B1267-2); C4(biotin:sigma-B1267-2)	1	1	P62854	0	1569.64	HCD (High Energy Collision Dissociation)	0.1472
FALSE	High	TGSQGQcTQVR	C7(biotin:sigma-B1267-2)	1	1	P62857	0	1615.73	HCD (High Energy Collision Dissociation)	0.1885
FALSE	High	QVcPLDNR	C3(biotin:sigma-B1267-2)	1	1	P62877	0	1395.66	HCD (High Energy Collision Dissociation)	0.04347
FALSE	High	ACGDSTLTQITAGLDPVGR	1xbiotin:sigma-B1267-2 [C2]	1	1	P62879	0	2326.12	HCD (High Energy Collision Dissociation)	1.581e-05
FALSE	High	QNRPIPQWIR		1	2	P62891	0	1307.73	HCD (High Energy Collision Dissociation)	0.01084
FALSE	High	LYTLVTYVPVTTFK		1	1	P62899	0	1644.92	HCD (High Energy Collision Dissociation)	0.0002542
FALSE	High	LYTLVTYVPVTTFK		1	3	P62899-2	0	1644.92	HCD (High Energy Collision Dissociation)	0.006863
FALSE	High	VLCLAVAVGHVK	1xbiotin:sigma-B1267-2 [C3]	1	1	P62906	0	1659.91	HCD (High Energy Collision Dissociation)	2.801e-05
FALSE	High	VLCLAVAVGHVK	1xCarbamidomethyl [C3]	1	1	P62906	0	1265.74	HCD (High Energy Collision Dissociation)	0.001477
FALSE	High	VLCLAVAVGHVK	1xMMTS [C3]	1	1	P62906	0	1254.71	HCD (High Energy Collision Dissociation)	3.897e-05
FALSE	High	FSVCVLGDQQHCDEAK	1xCarbamidomethyl [C4]; 1xbiotin:sigma-B1267-2 [C12]	1	1	P62906	0	2286.99	HCD (High Energy Collision Dissociation)	0.01377
FALSE	High	KVLcLAVAVGHVK	C4(Carbamidomethyl)	1	1	P62906	1	1393.83	HCD (High Energy Collision Dissociation)	0.1086
FALSE	High	FSVcVLGDQQHcDEAK	C4(biotin:sigma-B1267-2); C12(biotin:sigma-B1267-2)	1	1	P62906	0	2681.17	HCD (High Energy Collision Dissociation)	0.008989
FALSE	High	VLcLAVAVGHVK	C3(Carbamidomethyl)	1	1	P62906	0	1265.74	HCD (High Energy Collision Dissociation)	0.001788
FALSE	High	AGKFPSLLTHNENMVAK		1	1	P62906	1	1856.96	HCD (High Energy Collision Dissociation)	0.1105
FALSE	High	AAQLAIRVTNPNAR		1	1	P62910	1	1494.85	HCD (High Energy Collision Dissociation)	0.00676
FALSE	High	IAVHcTVR	C5(MMTS)	1	2	P62913	0	944.479	HCD (High Energy Collision Dissociation)	0.02286
FALSE	High	YDGIILPGK		1	2	P62913	0	975.55	HCD (High Energy Collision Dissociation)	0.04618
FALSE	High	RTELFIAAEGIHTGQFVYCGK	1xCarbamidomethyl [C19]	1	1	P62917	1	2397.2	HCD (High Energy Collision Dissociation)	0.03114
FALSE	High	ASGNYATVISHNPETK		1	1	P62917	0	1688.83	HCD (High Energy Collision Dissociation)	0.1599
FALSE	High	VVFRDPYRFK		1	1	P62917	2	1326.73	HCD (High Energy Collision Dissociation)	0.1005
FALSE	High	AVVGVVAGGGRIDKPILK		1	1	P62917	1	1749.07	HCD (High Energy Collision Dissociation)	0.009096
FALSE	High	VISSANRAVVGVVAGGGRIDKPILK		1	1	P62917	2	2476.47	HCD (High Energy Collision Dissociation)	0.01355
FALSE	High	IIPGFMCQGGDFTR	1xbiotin:sigma-B1267-2 [C7]	1	2	P62937	0	1992.91	HCD (High Energy Collision Dissociation)	0.0004456
FALSE	High	IIPGFMCQGGDFTR	1xOxidation [M6]; 1xbiotin:sigma-B1267-2 [C7]	1	2	P62937	0	2008.91	HCD (High Energy Collision Dissociation)	0.004038
FALSE	High	ITIADCGQLE	1xbiotin:sigma-B1267-2 [C6]	1	1	P62937	0	1513.7	HCD (High Energy Collision Dissociation)	0.008689
FALSE	High	KITIADCGQLE	1xbiotin:sigma-B1267-2 [C7]	1	1	P62937	1	1641.8	HCD (High Energy Collision Dissociation)	0.0147
FALSE	High	HTGPGILSMANAGPNTNGSQFFICTAK	1xOxidation [M9]; 1xbiotin:sigma-B1267-2 [C24]	1	1	P62937	0	3201.49	HCD (High Energy Collision Dissociation)	6.302e-09
FALSE	High	HTGPGILSMANAGPNTNGSQFFICTAK	1xMMTS [C24]	1	1	P62937	0	2780.3	HCD (High Energy Collision Dissociation)	0.000275
FALSE	High	HTGPGILSMANAGPNTNGSQFFICTAK	1xbiotin:sigma-B1267-2 [C24]	1	1	P62937	0	3185.5	HCD (High Energy Collision Dissociation)	3.109e-12
FALSE	High	HTGPGILSMANAGPNTNGSQFFICTAK	1xOxidation [M9]; 1xMMTS [C24]	1	1	P62937	0	2796.29	HCD (High Energy Collision Dissociation)	8.858e-06
FALSE	High	HTGPGILSMANAGPNTNGSQFFICTAK	1xOxidation [M9]; 1xCarbamidomethyl [C24]	1	1	P62937	0	2807.32	HCD (High Energy Collision Dissociation)	0.1981
FALSE	High	IIPGFmcQGGDFTR	M6(Oxidation); C7(biotin:sigma-B1267-2)	1	2	P62937	0	2008.9	HCD (High Energy Collision Dissociation)	0.2112
FALSE	High	GFGYKGScFHR	C8(Carbamidomethyl)	1	1	P62937	1	1315.6	HCD (High Energy Collision Dissociation)	0.001886
FALSE	High	GFGYKGScFHR	C8(biotin:sigma-B1267-2)	1	1	P62937	1	1709.77	HCD (High Energy Collision Dissociation)	0.1016
FALSE	High	IIPGFMcQGGDFTR	C7(Carbamidomethyl)	1	2	P62937	0	1598.75	HCD (High Energy Collision Dissociation)	0.0007111
FALSE	High	IIPGFMcQGGDFTR	C7(biotin:sigma-B1267-2)	1	2	P62937	0	1992.92	HCD (High Energy Collision Dissociation)	0.0005108
FALSE	High	KITIADcGQLE	C7(biotin:sigma-B1267-2)	1	2	P62937	1	1641.79	HCD (High Energy Collision Dissociation)	0.09246
FALSE	High	GScFHR	C3(biotin:sigma-B1267-2)	1	6	P62937	0	1157.5	HCD (High Energy Collision Dissociation)	0.1894
FALSE	High	HTGPGILSMANAGPNTNGSQFFIcTAKTEWLDGKHVVFGK	C24(MMTS)	1	2	P62937	2	4277.07	HCD (High Energy Collision Dissociation)	0.007723
FALSE	High	ALSTGEKGFGYKGScFHR	C15(Carbamidomethyl)	1	1	P62937	2	2001.97	HCD (High Energy Collision Dissociation)	0.04157
FALSE	High	SIYGEKFEDENFILK		1	2	P62937	1	1831.9	HCD (High Energy Collision Dissociation)	4.081e-05
FALSE	High	VKEGMNIVEAMER		1	2	P62937	1	1505.74	HCD (High Energy Collision Dissociation)	0.03317
FALSE	High	TEWLDGKHVVFGK		1	2	P62937	1	1515.79	HCD (High Energy Collision Dissociation)	0.001456
FALSE	High	VSFELFADKVPK		1	1	P62937	1	1379.75	HCD (High Energy Collision Dissociation)	0.0002443
FALSE	High	GFGYKGScFHR	C8(MMTS)	1	1	P62937	1	1304.56	HCD (High Energy Collision Dissociation)	0.006398
FALSE	High	KITIADcGQLE	C7(Carbamidomethyl)	1	2	P62937	1	1247.63	HCD (High Energy Collision Dissociation)	0.2145
FALSE	High	HTGPGILSMANAGPNTNGSQFFIcTAK	C24(MMTS)	1	2	P62937	0	2780.29	HCD (High Energy Collision Dissociation)	0.003322
FALSE	High	ALSTGEKGFGYK		1	1	P62937	1	1257.65	HCD (High Energy Collision Dissociation)	0.08056
FALSE	High	RGQTcVVHYTGMLEDGKK	C5(biotin:sigma-B1267-2)	1	1	P62942	2	2473.18	HCD (High Energy Collision Dissociation)	4.062e-06
FALSE	High	LTISPDYAYGATGHPGIIPPHATLVFDVELLK		1	1	P62942	0	3405.81	HCD (High Energy Collision Dissociation)	0.04994
FALSE	High	NKPFKFMLGK		1	1	P62942	1	1209.68	HCD (High Energy Collision Dissociation)	0.01787
FALSE	High	TLSDYNIQKESTLHLVLRLR		1	4	P62979	2	2399.33	HCD (High Energy Collision Dissociation)	0.003283
FALSE	High	MQIFVKTLTGKTITLEVEPSDTIENVK		1	4	P62979	2	3034.64	HCD (High Energy Collision Dissociation)	0.0008124
FALSE	High	MQIFVKTLTGK		1	4	P62979	1	1265.73	HCD (High Energy Collision Dissociation)	0.001261
FALSE	High	ESTLHLVLR		1	4	P62979	0	1067.62	HCD (High Energy Collision Dissociation)	0.01049
FALSE	High	TITLEVEPSDTIENVK		1	4	P62979	0	1787.93	HCD (High Energy Collision Dissociation)	0.008425
FALSE	High	LIFAGKQLEDGR		1	4	P62979	1	1346.74	HCD (High Energy Collision Dissociation)	0.007911
[truncated: 887 more rows]
